# Supplementary material for: A novel finite element model of the ovine lumbar intervertebral disc with anisotropic hyperelastic material properties
Source: PLoS One. 2017 May 4;12(5):e0177088. doi: 10.1371/journal.pone.0177088 (PMC5417645; doi:10.1371/journal.pone.0177088)
Supplement: S1 File — The excel file contains the data on which the numerical model of the intervertebral disc has been generated and validated. ‘Little data’ sheet: experimental results of the compressive tests of the ground substance specimens [14]. ‘Ground Substance’ sheet: numerical data of the finite element models of the ground substance in the anterior, later and posterior region. ‘Anterior’, ‘Lateral’, ‘Posterior’ sheets: experimental results of the traction tests of the annulus specimens in the anterior, lateral and posterior region, respectively. ‘Analysis’ sheet: elaboration of the experimental and of the numerical results of the tensile tests of the annulus fibrosus numerical models. ‘ROM’ sheet: numerical results of the range of motion of the final element model of the intervertebral disc. (XLSX) [file pone.0177088.s006.xlsx]

## Sheet: Little data
UNIAXIAL COMPRESSION TEST
Little
ε	Ant In	σ			Lat in	σ			Post in	σ
0	0	0			0	0				0
0.05	-5.09184	0.0061467			-5.76204	0.00314469			-5.12557	0.0059428
0.075	-4.45042	0.0116736			-5.19837	0.00552557			-4.45247	0.0116497
0.1	-3.92793	0.0196844			-4.68757	0.00920906			-3.89972	0.0202476
0.12	-3.56783	0.028217			-4.3162	0.0133506			-3.5171	0.0296853
0.15	-3.09652	0.0452061			-3.81137	0.0221178			-3.01471	0.0490602
0.175	-2.75128	0.0638461			-3.43029	0.0323774			-2.64572	0.0709544
0.2	-2.43923	0.0872279			-3.07883	0.046013			-2.3116	0.0991022
0.25	-1.89087	0.150941			-2.44725	0.0865311			-1.72326	0.178483
0.3	-1.41784	0.242237			-1.89011	0.151055			-1.21468	0.296805
0.225	-2.15398	0.116021			-2.75236	0.0637771			-2.00573	0.134561
0.275	-1.64639	0.192744			-2.16061	0.115254			-1.46052	0.232115
0.3	-1.41784	0.242237			-1.89011	0.151055			-1.21468	0.296805
0.325	-1.20307	0.300271			-1.63384	0.195179			-0.983487	0.374005
0.35	-1.00036	0.367746			-1.39022	0.249021			-0.765128	0.465274
0.375	-0.808313	0.445609			-1.15792	0.314138			-0.558119	0.572284
0.4	-0.625748	0.534861			-0.935832	0.392259			-0.361226	0.696822
0.425	-0.45169	0.636552			-0.722991	0.485298			-0.173413	0.840791
0.45	-0.285308	0.751783			-0.518577	0.595367			0.0062007	1.00622
0.475	-0.125892	0.88171			-0.321874	0.72479			0.178367	1.19526
0.5	0.0271724	1.02754			-0.132258	0.876115			0.343739	1.41021
0.525	0.174417	1.19055			0.0508198	1.05213			0.50288	1.65348
0.55	0.31631	1.37206			0.227844	1.25589			0.656289	1.92763
0.575	0.453261	1.57343			0.399247	1.4907			0.804402	2.23536
0.6	0.585634	1.79613			0.565412	1.76017			0.947606	2.57953
0.625	0.713753	2.04164			0.726686	2.06822			1.08625	2.96313
0.65	0.837907	2.31152			0.883379	2.41906			1.22063	3.38933
0.675	0.958357	2.60741			1.03577	2.81728			1.35104	3.86145
0.7	1.07534	2.93098			1.18412	3.26782			1.47772	4.38295
0.725	1.18906	3.28399			1.32866	3.77598			1.6009	4.95751
0.75	1.29972	3.66826			1.4696	4.34748			1.72079	5.58894
0.775	1.40748	4.08566			1.60713	4.98846			1.83757	6.28125
0.8	1.51252	4.53816			1.74143	5.70551			1.95141	7.03863
															Adapted from Little et al, 2010

## Sheet: Ground Substance
		NUMERICAL SIMULATIONS
		Anterior		Lateral		Posterior
		Strain	Stress	Strain	Stress	Strain	Stress
		0	0	0	0	0	0
		0.1	0.0500831	0.1	0.0253668	0.1	0.0598395
		0.15	0.0797929	0.15	0.0404146	0.15	0.095337
		0.2	0.113348	0.2	0.0574102	0.2	0.135429
		0.25	0.151369	0.25	0.0766672	0.25	0.180856
		0.3	0.194554	0.3	0.0985401	0.3	0.232454

## Sheet: Anterior
Anterior specimens
			Height	diametro	Area mimics	AREA (mm2)
L1-2	1		5.6	1207	187051	157.283				Height	4.2625
L4-5	4		5.3	1806	474598	178.249				Area	134.066
L3-4	1		3	1907	468897	157.947
L4-5	2		3.4	976	76315	98.1401
L5-6	3		4	1092	116739	119.924
L3-4	4		4	4035	2020235	152.003
L1-2	3		4	3889	1653011	133.886
L3-4	3		4.8	3485	744567	75.099
L12-1																							L45-4																							L34-1
Time (sec	Load (N)	Crosshead (mm)	Strain	Stress (MPa)		Time (sec)	Crosshead (mm)	Load (N)	Strain	Stress (MPa)													Time (sec	Load (N)	Crosshead (mm)	Strain	Stress (MPa)		Time (sec)	Crosshead (mm)	Load (N)	Strain	Stress (MPa)													Time (sec	Load (N)	Crosshead (mm)	Strain
1411.92	0.01	0	0	6.35797e-05		0.006	0	1.87	0	0.0118894	2.3994												4500.63	0.27	0	0	0.00151474		0.004	3.474	-5.8	0	-0.0325388	3.63614												1311.05	0.049	0	0
1411.93	0.01	0	0	6.35797e-05		0.02	0	1.87	0	0.0118894													4500.65	0.27	0	0	0.00151474		0.02	3.474	-5.796	0	-0.0325164													1311.07	0.05	0	0
1411.95	0.002	0	0	1.27159e-05		0.03	0	1.86	0	0.0118258													4500.67	0.26	0	0	0.00145864		0.03	3.474	-5.806	0	-0.0325725													1311.08	0.04	0	0
1411.97	0	0	0	0		0.04	0	1.86	0	0.0118258													4500.68	0.26	0	0	0.00145864		0.04	3.474	-5.81	0	-0.0325949													1311.1	0.049	0	0
1411.98	-0.01	0	0	-6.35797e-05		0.05	0	1.86	0	0.0118258													4500.7	0.26	0	0	0.00145864		0.05	3.474	-5.81	0	-0.0325949													1311.12	0.044	0	0
1412	-0.01	0	0	-6.35797e-05		0.06	0	1.87	0	0.0118894													4500.72	0.27	0	0	0.00151474		0.06	3.474	-5.804	0	-0.0325612													1311.13	0.04	0	0
1412.02	0.01	0.001	0.000178571	6.35797e-05		0.07	0	1.866	0	0.011864													4500.73	0.28	0.001	0.000188679	0.00157084		0.07	3.474	-5.8	0	-0.0325388													1311.15	0.05	0.001	0.000333333
1412.03	0.06	0.002	0.000357143	0.000381478		0.08	0	1.86	0	0.0118258													4500.75	0.29	0.004	0.000754717	0.00162694		0.08	3.474	-5.794	0	-0.0325051													1311.17	0.061	0.003	0.001
1412.05	0.1	0.003	0.000535714	0.000635797		0.09	0	1.87	0	0.0118894													4500.77	0.36	0.005	0.000943396	0.00201965		0.09	3.474	-5.796	0	-0.0325164													1311.18	0.109	0.004	0.00133333
1412.07	0.32	0.005	0.000892857	0.00203455		0.1	0	1.87	0	0.0118894													4500.78	0.509	0.007	0.00132075	0.00285556		0.1	3.474	-5.8	0	-0.0325388													1311.2	0.14	0.005	0.00166667
1412.08	0.59	0.007	0.00125	0.0037512		0.11	0	1.87	0	0.0118894													4500.8	0.57	0.007	0.00132075	0.00319778		0.11	3.474	-5.8	0	-0.0325388													1311.22	0.284	0.008	0.00266667
1412.1	0.72	0.008	0.00142857	0.00457774		0.12	0	1.87	0	0.0118894													4500.82	0.7	0.009	0.00169811	0.0039271		0.12	3.474	-5.8	0	-0.0325388													1311.23	0.362	0.009	0.003
1412.12	0.96	0.01	0.00178571	0.00610365		0.13	0	1.87	0	0.0118894													4500.83	0.83	0.011	0.00207547	0.00465641		0.13	3.474	-5.8	0	-0.0325388													1311.25	0.445	0.011	0.00366667
1412.13	1.083	0.011	0.00196429	0.00688568		0.14	0	1.86	0	0.0118258													4500.85	0.9	0.013	0.00245283	0.00504912		0.14	3.474	-5.8	0	-0.0325388													1311.27	0.5	0.012	0.004
1412.15	1.29	0.013	0.00232143	0.00820178		0.32	0.011	2.256	0.00196429	0.0143436													4500.87	1.04	0.014	0.00264151	0.00583454		0.15	3.474	-5.8	0	-0.0325388													1311.28	0.609	0.014	0.00466667
1412.17	1.52	0.015	0.00267857	0.00966411		0.48	0.027	2.84	0.00482143	0.0180566													4500.88	1.19	0.016	0.00301887	0.00667606		0.16	3.474	-5.794	0	-0.0325051													1311.3	0.685	0.016	0.00533333
1412.18	1.73	0.017	0.00303571	0.0109993		0.64	0.043	3.36	0.00767857	0.0213628													4500.9	1.26	0.018	0.00339623	0.00706877		0.17	3.474	-5.784	0	-0.032449													1311.32	0.768	0.018	0.006
1412.2	1.83	0.018	0.00321429	0.0116351		0.8	0.059	3.872	0.0105357	0.0246181													4500.92	1.4	0.019	0.00358491	0.00785419		0.18	3.474	-5.786	0	-0.0324603													1311.33	0.854	0.019	0.00633333
1412.22	2	0.02	0.00357143	0.0127159		0.96	0.075	4.339	0.0133929	0.0275872													4500.93	1.54	0.021	0.00396226	0.00863961		0.19	3.474	-5.796	0	-0.0325164													1311.35	0.945	0.021	0.007
1412.23	2.17	0.022	0.00392857	0.0137968		1.12	0.091	4.839	0.01625	0.0307662													4500.95	1.6	0.023	0.00433962	0.00897622		0.2	3.474	-5.8	0	-0.0325388													1311.37	0.99	0.023	0.00766667
1412.25	2.25	0.023	0.00410714	0.0143054		1.28	0.107	5.28	0.0191071	0.0335701													4500.97	1.71	0.024	0.0045283	0.00959333		0.21	3.474	-5.8	0	-0.0325388													1311.38	1.099	0.024	0.008
1412.27	2.41	0.025	0.00446429	0.0153227		1.44	0.123	5.75	0.0219643	0.0365583													4500.98	1.817	0.026	0.00490566	0.0101936		0.22	3.474	-5.8	0	-0.0325388													1311.4	1.166	0.026	0.00866667
1412.28	2.57	0.027	0.00482143	0.01634		1.6	0.139	6.22	0.0248214	0.0395466													4501	1.84	0.027	0.00509434	0.0103227		0.23	3.474	-5.8	0	-0.0325388													1311.42	1.236	0.028	0.00933333
1412.3	2.65	0.028	0.005	0.0168486		1.76	0.155	6.74	0.0276786	0.0428527													4501.02	1.92	0.029	0.0054717	0.0107715		0.24	3.474	-5.79	0	-0.0324827													1311.43	1.35	0.03	0.01
1412.32	2.76	0.03	0.00535714	0.017548		1.92	0.171	7.23	0.0305357	0.0459681													4501.03	1.98	0.031	0.00584906	0.0111081		0.25	3.474	-5.79	0	-0.0324827													1311.45	1.382	0.031	0.0103333
1412.33	2.86	0.032	0.00571429	0.0181838		2.08	0.187	7.753	0.0333929	0.0492933													4501.05	2.01	0.033	0.00622642	0.0112764		0.26	3.474	-5.78	0	-0.0324266													1311.47	1.459	0.032	0.0106667
1412.35	2.89	0.033	0.00589286	0.0183745		2.24	0.203	8.083	0.03625	0.0513915													4501.07	2.07	0.034	0.00641509	0.011613		0.27	3.474	-5.78	0	-0.0324266													1311.48	1.525	0.034	0.0113333
1412.37	2.91	0.035	0.00625	0.0185017		2.4	0.219	8.493	0.0391071	0.0539982				Fine tratto lineare									4501.08	2.159	0.036	0.00679245	0.0121123		0.28	3.474	-5.786	0	-0.0324603													1311.5	1.6	0.036	0.012
1412.38	2.85	0.037	0.00660714	0.0181202		2.57	0.236	9.04	0.0421429	0.057476					def	sigma							4501.1	2.19	0.037	0.00698113	0.0122862		0.29	3.474	-5.79	0	-0.0324827					Fine tratto lineare								1311.52	1.68	0.038	0.0126667
1412.4	2.818	0.038	0.00678571	0.0179168		2.73	0.252	9.6	0.045	0.0610365					0.45	2.06							4501.12	2.28	0.039	0.00735849	0.0127911		0.3	3.474	-5.79	0	-0.0324827						def	sigma						1311.53	1.76	0.04	0.0133333
1412.42	2.71	0.04	0.00714286	0.0172301		2.89	0.268	10.16	0.0478571	0.064597					0.18								4501.13	2.39	0.041	0.00773585	0.0134082		0.31	3.474	-5.79	0	-0.0324827						0.55	2.65						1311.55	1.792	0.041	0.0136667
1412.43	2.61	0.042	0.0075	0.0165943		3.05	0.284	10.74	0.0507143	0.0682846													4501.15	2.44	0.043	0.00811321	0.0136887		0.32	3.474	-5.79	0	-0.0324827						0.18							1311.57	1.859	0.042	0.014
1412.45	2.57	0.043	0.00767857	0.01634		3.21	0.3	11.33	0.0535714	0.0720358													4501.17	2.55	0.044	0.00830189	0.0143059		0.33	3.474	-5.79	0	-0.0324827													1311.58	1.96	0.045	0.015
1412.47	2.51	0.045	0.00803571	0.0159585		3.37	0.316	11.966	0.0564286	0.0760795													4501.18	2.667	0.046	0.00867925	0.0149622		0.34	3.474	-5.8	0	-0.0325388													1311.6	1.992	0.046	0.0153333
1412.48	2.48	0.047	0.00839286	0.0157678		3.53	0.332	12.615	0.0592857	0.0802058													4501.2	2.71	0.047	0.00886792	0.0152035		0.35	3.474	-5.794	0	-0.0325051													1311.62	2.059	0.047	0.0156667
1412.5	2.47	0.048	0.00857143	0.0157042		3.69	0.348	13.29	0.0621429	0.0844974													4501.22	2.83	0.049	0.00924528	0.0158767		0.36	3.474	-5.79	0	-0.0324827													1311.63	2.115	0.05	0.0166667
1412.52	2.44	0.05	0.00892857	0.0155134		3.85	0.364	14.04	0.065	0.0892659													4501.23	2.969	0.051	0.00962264	0.0166565		0.37	3.474	-5.79	0	-0.0324827													1311.65	2.182	0.051	0.017
1412.53	2.42	0.052	0.00928571	0.0153863		4.01	0.38	14.76	0.0678571	0.0938436													4501.25	3.03	0.052	0.00981132	0.0169987		0.38	3.474	-5.79	0	-0.0324827													1311.67	2.239	0.052	0.0173333
1412.55	2.42	0.053	0.00946429	0.0153863		4.17	0.396	15.492	0.0707143	0.0984977													4501.27	3.17	0.054	0.0101887	0.0177841		0.39	3.474	-5.8	0	-0.0325388													1311.68	2.305	0.054	0.018
1412.57	2.48	0.055	0.00982143	0.0157678		4.33	0.412	16.22	0.0735714	0.103126													4501.28	3.29	0.056	0.010566	0.0184574		0.4	3.474	-5.8	0	-0.0325388													1311.7	2.364	0.056	0.0186667
1412.58	2.57	0.057	0.0101786	0.01634		4.49	0.428	16.86	0.0764286	0.107195													4501.3	3.406	0.058	0.0109434	0.0191081		0.41	3.474	-5.79	0	-0.0324827													1311.72	2.424	0.057	0.019
1412.6	2.63	0.058	0.0103571	0.0167215		4.65	0.444	17.64	0.0792857	0.112155													4501.32	3.48	0.059	0.0111321	0.0195233		0.42	3.474	-5.79	0	-0.0324827													1311.73	2.485	0.059	0.0196667
1412.62	2.73	0.06	0.0107143	0.0173573		4.81	0.46	18.47	0.0821429	0.117432													4501.33	3.6	0.061	0.0115094	0.0201965		0.61	3.484	-5.125	0.00188679	-0.028752													1311.75	2.552	0.061	0.0203333
1412.63	2.84	0.062	0.0110714	0.0180566		4.97	0.476	19.29	0.085	0.122645													4501.35	3.718	0.063	0.0118868	0.0208585		0.77	3.501	-4	0.00509434	-0.0224405													1311.77	2.609	0.063	0.021
1412.65	2.9	0.063	0.01125	0.0184381		5.13	0.492	20.078	0.0878571	0.127655													4501.37	3.818	0.064	0.0120755	0.0214195		0.93	3.517	-2.98	0.00811321	-0.0167182													1311.78	2.665	0.064	0.0213333
1412.67	3	0.065	0.0116071	0.0190739		5.29	0.508	20.96	0.0907143	0.133263													4501.38	3.918	0.066	0.0124528	0.0219805		1.09	3.532	-2.055	0.0109434	-0.0115288													1311.8	2.732	0.066	0.022
1412.68	3.07	0.067	0.0119643	0.019519		5.45	0.524	21.89	0.0935714	0.139176													4501.4	3.97	0.068	0.0128302	0.0222722		1.25	3.549	-1.04	0.0141509	-0.00583454													1311.82	2.794	0.067	0.0223333
1412.7	3.1	0.068	0.0121429	0.0197097		5.61	0.54	22.836	0.0964286	0.145191													4501.42	4.1	0.069	0.0130189	0.0230016		1.41	3.565	0.05	0.0171698	0.000280507													1311.83	2.854	0.069	0.023
1412.72	3.16	0.07	0.0125	0.0200912		5.77	0.557	23.59	0.0994643	0.149984													4501.43	4.22	0.071	0.0133962	0.0236748		1.57	3.581	1.11	0.0201887	0.00622725													1311.85	2.912	0.071	0.0236667
1412.73	3.22	0.072	0.0128571	0.0204727		5.93	0.572	24.42	0.102143	0.155262													4501.45	4.328	0.073	0.0137736	0.0242807		1.73	3.597	2.11	0.0232075	0.0118374													1311.87	2.964	0.072	0.024
1412.75	3.24	0.073	0.0130357	0.0205998		6.09	0.588	25.45	0.105	0.16181													4501.47	4.41	0.074	0.0139623	0.0247407		1.89	3.613	3.09	0.0262264	0.0173353													1311.88	3.015	0.074	0.0246667
1412.77	3.2	0.075	0.0133929	0.0203455		6.25	0.604	26.45	0.107857	0.168168													4501.48	4.529	0.076	0.0143396	0.0254083		2.05	3.629	4.02	0.0292453	0.0225528													1311.9	3.074	0.076	0.0253333
1412.78	3.09	0.077	0.01375	0.0196461		6.41	0.62	27.495	0.110714	0.174812													4501.5	4.638	0.078	0.014717	0.0260198		2.21	3.645	4.41	0.0322642	0.0247407													1311.92	3.16	0.078	0.026
1412.8	3.13	0.079	0.0141071	0.0199004		6.57	0.636	28.58	0.113571	0.181711													4501.52	4.71	0.079	0.0149057	0.0264237		2.37	3.661	5.35	0.035283	0.0300142													1311.93	3.195	0.08	0.0266667
1412.82	3.32	0.08	0.0142857	0.0211085		6.73	0.652	29.752	0.116429	0.189162													4501.53	4.82	0.081	0.015283	0.0270409		2.53	3.677	6.31	0.0383019	0.0354													1311.95	3.262	0.081	0.027
1412.83	3.41	0.082	0.0146429	0.0216807		6.89	0.668	30.952	0.119286	0.196792													4501.55	4.928	0.083	0.0156604	0.0276468		2.69	3.693	7.2	0.0413208	0.040393													1311.97	3.33	0.083	0.0276667
1412.85	3.396	0.084	0.015	0.0215917		7.05	0.684	32.167	0.122143	0.204517													4501.57	5.018	0.084	0.0158491	0.0281517		2.85	3.709	8.08	0.0443396	0.0453299													1311.98	3.375	0.084	0.028
1412.87	3.36	0.085	0.0151786	0.0213628		7.21	0.7	33.279	0.125	0.211587													4501.58	5.117	0.086	0.0162264	0.0287071		3.01	3.725	8.98	0.0473585	0.050379													1312	3.434	0.086	0.0286667
1412.88	3.28	0.087	0.0155357	0.0208541		7.37	0.716	34.391	0.127857	0.218657													4501.6	5.2	0.088	0.0166038	0.0291727		3.17	3.741	9.86	0.0503774	0.055316													1312.02	3.52	0.088	0.0293333
1412.9	3.236	0.089	0.0158929	0.0205744		7.53	0.732	35.199	0.130714	0.223794													4501.62	5.298	0.089	0.0167925	0.0297225		3.33	3.757	10.74	0.0533962	0.0602529													1312.03	3.554	0.09	0.03
1412.92	3.23	0.09	0.0160714	0.0205362		7.69	0.748	36.059	0.133571	0.229262													4501.63	5.399	0.091	0.0171698	0.0302891		3.49	3.773	11.65	0.0564151	0.0653581													1312.05	3.612	0.091	0.0303333
1412.93	3.26	0.092	0.0164286	0.020727		7.85	0.764	37.289	0.136429	0.237082													4501.65	5.5	0.093	0.0175472	0.0308558		3.65	3.789	12.54	0.059434	0.0703511													1312.07	3.664	0.092	0.0306667
1412.95	3.26	0.093	0.0166071	0.020727		8.01	0.78	37.596	0.139286	0.239034													4501.67	5.57	0.094	0.0177358	0.0312485		3.81	3.805	13.455	0.0624528	0.0754844													1312.08	3.724	0.094	0.0313333
1412.97	3.27	0.095	0.0169643	0.0207906		8.17	0.796	39.059	0.142143	0.248336													4501.68	5.719	0.096	0.0181132	0.0320844		3.98	3.821	14.37	0.0654717	0.0806177													1312.1	3.782	0.096	0.032
1412.98	3.31	0.097	0.0173214	0.0210449		8.33	0.812	38.211	0.145	0.242944													4501.7	5.78	0.098	0.0184906	0.0324266		4.14	3.838	15.3	0.0686792	0.0858351													1312.12	3.87	0.098	0.0326667
1413	3.392	0.099	0.0176786	0.0215662		8.49	0.828	39.837	0.147857	0.253282													4501.72	5.89	0.099	0.0186792	0.0330437		4.3	3.853	16.26	0.0715094	0.0912208													1312.13	3.93	0.1	0.0333333
1413.02	3.45	0.1	0.0178571	0.021935		8.65	0.844	41.291	0.150714	0.262527													4501.73	6.008	0.101	0.0190566	0.0337057		4.46	3.869	17.22	0.0745283	0.0966066													1312.15	3.951	0.101	0.0336667
1413.03	3.52	0.102	0.0182143	0.0223801		8.81	0.861	40.771	0.15375	0.259221													4501.75	6.06	0.103	0.019434	0.0339974		4.62	3.886	18.26	0.0777358	0.102441													1312.17	4.005	0.102	0.034
1413.05	3.54	0.103	0.0183929	0.0225072		8.97	0.876	42.498	0.156429	0.270201													4501.77	6.17	0.104	0.0196226	0.0346145		4.78	3.901	19.21	0.080566	0.107771													1312.18	4.11	0.105	0.035
1413.07	3.374	0.105	0.01875	0.0214518		9.13	0.892	44.059	0.159286	0.280126													4501.78	6.29	0.106	0.02	0.0352878		4.94	3.918	20.283	0.0837736	0.11379													1312.2	4.131	0.106	0.0353333
1413.08	3.342	0.107	0.0191071	0.0212483		9.29	0.909	43.043	0.162321	0.273666													4501.8	6.388	0.108	0.0203774	0.0358376		5.1	3.933	21.24	0.0866038	0.119159													1312.22	4.21	0.108	0.036
1413.1	3.4	0.108	0.0192857	0.0216171		9.45	0.925	45	0.165179	0.286109													4501.82	6.46	0.109	0.020566	0.0362415		5.26	3.95	22.24	0.0898113	0.124769													1312.23	4.241	0.11	0.0366667
1413.12	3.517	0.11	0.0196429	0.022361		9.62	0.941	46.749	0.168036	0.297229													4501.83	6.576	0.111	0.0209434	0.0368923		5.42	3.966	22.076	0.0928302	0.123849													1312.25	4.291	0.111	0.037
1413.13	3.56	0.112	0.02	0.0226344		9.78	0.957	47.639	0.170893	0.302887													4501.85	6.655	0.113	0.0213208	0.0373355		5.58	3.982	22.78	0.0958491	0.127799													1312.27	4.37	0.113	0.0376667
1413.15	3.611	0.114	0.0203571	0.0229586		9.94	0.973	49.259	0.17375	0.313187													4501.87	6.72	0.114	0.0215094	0.0377001		5.74	3.998	23.734	0.0988679	0.133151													1312.28	4.401	0.115	0.0383333
1413.17	3.64	0.115	0.0205357	0.023143		10.1	0.989	51.129	0.176607	0.325077													4501.88	6.832	0.116	0.0218868	0.0383285		5.9	4.014	24.858	0.101887	0.139457													1312.3	4.458	0.116	0.0386667
1413.18	3.66	0.117	0.0208929	0.0232702		10.26	1.005	52.989	0.179464	0.336902													4501.9	6.89	0.117	0.0220755	0.0386538		6.06	4.03	24.752	0.104906	0.138862													1312.32	4.518	0.117	0.039
1413.2	3.677	0.119	0.02125	0.0233783		10.42	1.021	53.849	0.182321	0.34237													4501.92	7.018	0.119	0.0224528	0.0393719		6.22	4.046	25.215	0.107925	0.14146													1312.33	4.612	0.12	0.04
1413.22	3.67	0.12	0.0214286	0.0233337		10.58	1.037	55.899	0.185179	0.355404													4501.93	7.112	0.121	0.0228302	0.0398993		6.38	4.062	26.37	0.110943	0.147939													1312.35	4.688	0.121	0.0403333
1413.23	3.7	0.122	0.0217857	0.0235245		10.74	1.053	57.969	0.188036	0.368565													4501.95	7.17	0.123	0.0232075	0.0402247		6.54	4.078	26.796	0.113962	0.150329													1312.37	4.751	0.122	0.0406667
1413.25	3.71	0.124	0.0221429	0.0235881		10.9	1.069	58.799	0.190893	0.373842													4501.97	7.27	0.124	0.0233962	0.0407857		6.7	4.094	28.123	0.116981	0.157774													1312.38	4.801	0.124	0.0413333
1413.27	3.71	0.125	0.0223214	0.0235881		11.06	1.085	60.999	0.19375	0.38783													4501.98	7.392	0.126	0.0237736	0.0414701		6.86	4.11	29.29	0.12	0.164321													1312.4	4.851	0.125	0.0416667
1413.28	3.72	0.127	0.0226786	0.0236516		11.22	1.101	62.553	0.196607	0.39771													4502	7.475	0.128	0.0241509	0.0419358		7.02	4.126	29.788	0.123019	0.167115													1312.42	4.93	0.127	0.0423333
1413.3	3.73	0.129	0.0230357	0.0237152		11.38	1.117	64.289	0.199464	0.408747													4502.02	7.568	0.129	0.0243396	0.0424575		7.18	4.142	30.99	0.126038	0.173858													1312.43	4.961	0.129	0.043
1413.32	3.72	0.13	0.0232143	0.0236516		11.54	1.133	65.569	0.202321	0.416886													4502.03	7.652	0.131	0.024717	0.0429288		7.34	4.158	31.869	0.129057	0.178789													1312.45	5.03	0.131	0.0436667
1413.33	3.72	0.131	0.0233929	0.0236516		11.7	1.149	67.849	0.205179	0.431382													4502.05	7.745	0.133	0.0250943	0.0434505		7.5	4.173	32.234	0.131887	0.180837													1312.47	5.11	0.133	0.0443333
1413.35	3.78	0.133	0.02375	0.0240331		11.86	1.165	69.269	0.208036	0.44041													4502.07	7.838	0.134	0.025283	0.0439723		7.66	4.19	33.589	0.135094	0.188439													1312.48	5.17	0.135	0.045
1413.37	3.94	0.135	0.0241071	0.0250504		12.02	1.181	71.729	0.210893	0.456051													4502.08	7.922	0.136	0.0256604	0.0444435		7.82	4.206	33.499	0.138113	0.187934													1312.5	5.191	0.136	0.0453333
1413.38	4.085	0.137	0.0244643	0.0259723		12.18	1.197	73.879	0.21375	0.46972													4502.1	8.012	0.138	0.0260377	0.0449484		7.98	4.222	34.999	0.141132	0.196349													1312.52	5.28	0.138	0.046
1413.4	4.16	0.138	0.0246429	0.0264492		12.34	1.213	74.529	0.216607	0.473853													4502.12	8.108	0.139	0.0262264	0.045487		8.14	4.238	32.969	0.144151	0.184961													1312.53	5.321	0.14	0.0466667
1413.42	4.357	0.14	0.025	0.0277017		12.5	1.23	77.289	0.219643	0.491401													4502.13	8.192	0.141	0.0266038	0.0459582		8.3	4.254	34.589	0.14717	0.194049													1312.55	5.371	0.141	0.047
1413.43	4.43	0.141	0.0251786	0.0281658		12.66	1.245	79.569	0.222321	0.505897													4502.15	8.25	0.143	0.0269811	0.0462836		8.46	4.27	35.069	0.150189	0.196742													1312.57	5.431	0.141	0.047
1413.45	4.64	0.144	0.0257143	0.029501		12.82	1.26	82.279	0.225	0.523127													4502.17	8.378	0.144	0.0271698	0.0470017		8.62	4.286	35.849	0.153208	0.201118													1312.58	5.52	0.144	0.048
1413.47	4.78	0.145	0.0258929	0.0303911		12.98	1.277	84.699	0.228036	0.538514													4502.18	8.472	0.146	0.0275472	0.0475291		8.78	4.302	37.499	0.156226	0.210375													1312.6	5.541	0.145	0.0483333
1413.48	4.86	0.147	0.02625	0.0308997		13.14	1.293	87.399	0.230893	0.55568													4502.2	8.555	0.148	0.0279245	0.0479947		8.94	4.318	39.109	0.159245	0.219407													1312.62	5.63	0.147	0.049
1413.5	5.04	0.148	0.0264286	0.0320442		13.3	1.309	89.949	0.23375	0.571893													4502.22	8.648	0.149	0.0281132	0.0485165		9.1	4.334	37.409	0.162264	0.20987													1312.63	5.661	0.149	0.0496667
1413.52	5.211	0.15	0.0267857	0.0331314		13.46	1.325	92.199	0.236607	0.586198													4502.23	8.722	0.151	0.0284906	0.0489316		9.26	4.35	39.159	0.165283	0.219687													1312.65	5.728	0.15	0.05
1413.53	5.345	0.152	0.0271429	0.0339833		13.62	1.341	94.958	0.239464	0.60374													4502.25	8.815	0.153	0.0288679	0.0494534		9.42	4.366	40.869	0.168302	0.229281													1312.66	5.77	0.151	0.0503333
1413.55	5.398	0.153	0.0273214	0.0343203		13.78	1.357	97.618	0.242321	0.620652													4502.27	8.88	0.154	0.0290566	0.049818		9.58	4.382	42.599	0.171321	0.238986													1312.67	5.8	0.152	0.0506667
1413.57	5.57	0.155	0.0276786	0.0354139		13.94	1.372	100.088	0.245	0.636356													4502.28	8.982	0.156	0.029434	0.0503903		9.74	4.398	44.341	0.17434	0.248759													1312.68	5.841	0.153	0.051
1413.58	5.66	0.156	0.0278571	0.0359861		14.1	1.388	102.978	0.247857	0.654731													4502.3	9.058	0.158	0.0298113	0.0508166		9.9	4.414	45.569	0.177358	0.255648													1312.72	5.99	0.156	0.052
1413.6	5.858	0.159	0.0283929	0.037245		14.26	1.405	105.9	0.250893	0.673309													4502.32	9.128	0.159	0.03	0.0512093		10.06	4.43	47.339	0.180377	0.265578													1312.73	6.02	0.156	0.052
1413.62	5.96	0.16	0.0285714	0.0378935		14.42	1.421	108.778	0.25375	0.691607													4502.33	9.222	0.161	0.0303774	0.0517367		10.22	4.446	49.169	0.183396	0.275845													1312.75	6.027	0.156	0.052
1413.63	6.05	0.161	0.02875	0.0384657		14.58	1.436	111.812	0.256429	0.710897													4502.35	9.305	0.163	0.0307547	0.0522023		10.38	4.462	50.819	0.186415	0.285102													1312.77	6.01	0.155	0.0516667
1413.65	6.19	0.163	0.0291071	0.0393558		14.74	1.452	114.728	0.259286	0.729437													4502.37	9.398	0.164	0.0309434	0.0527241		10.54	4.478	52.639	0.189434	0.295312													1312.78	5.98	0.154	0.0513333
1413.67	6.33	0.165	0.0294643	0.0402459		14.9	1.469	117.772	0.262321	0.748791													4502.38	9.482	0.166	0.0313208	0.0531953		10.7	4.494	54.369	0.192453	0.305018													1312.8	5.959	0.153	0.051
1413.68	6.4	0.167	0.0298214	0.040691		15.06	1.485	120.798	0.265179	0.76803													4502.4	9.575	0.168	0.0316981	0.0537171		10.86	4.51	56.259	0.195472	0.315621													1312.82	5.909	0.151	0.0503333
1413.7	6.602	0.168	0.03	0.0419753		15.22	1.5	123.908	0.267857	0.787803													4502.42	9.658	0.169	0.0318868	0.0541827		11.03	4.526	58.139	0.198491	0.326168													1312.83	5.85	0.149	0.0496667
1413.72	6.716	0.17	0.0303571	0.0427001		15.38	1.516	127.048	0.270714	0.807767													4502.43	9.742	0.171	0.0322642	0.054654		11.19	4.542	60.059	0.201509	0.336939													1312.85	5.77	0.148	0.0493333
1413.73	6.76	0.171	0.0305357	0.0429799		15.54	1.532	130.128	0.273571	0.82735													4502.45	9.825	0.173	0.0326415	0.0551196		11.35	4.559	62.099	0.204717	0.348384													1312.87	5.69	0.146	0.0486667
1413.75	6.866	0.173	0.0308929	0.0436538		15.7	1.549	133.236	0.276607	0.84711													4502.47	9.898	0.174	0.0328302	0.0555291		11.51	4.574	63.929	0.207547	0.35865													1312.88	5.64	0.145	0.0483333
1413.77	7.023	0.175	0.03125	0.044652		15.86	1.565	136.438	0.279464	0.867469													4502.48	9.981	0.176	0.0332075	0.0559948		11.67	4.591	66.017	0.210755	0.370364													1312.9	5.576	0.143	0.0476667
1413.78	7.06	0.176	0.0314286	0.0448873		16.02	1.58	139.587	0.282143	0.88749													4502.5	10.034	0.178	0.0335849	0.0562921		11.83	4.607	68.056	0.213774	0.381804													1312.92	5.48	0.141	0.047
1413.8	7.11	0.178	0.0317857	0.0452052		16.18	1.597	142.978	0.285179	0.90905													4502.52	10.06	0.179	0.0337736	0.056438		11.99	4.622	70.089	0.216604	0.393209													1312.93	5.44	0.14	0.0466667
1413.82	7.12	0.18	0.0321429	0.0452687		16.34	1.613	146.248	0.288036	0.92984													4502.53	10.156	0.181	0.0341509	0.0569766		12.15	4.639	72.229	0.219811	0.405215													1312.95	5.35	0.138	0.046
1413.83	7.245	0.182	0.0325	0.0460635		16.51	1.629	149.508	0.290893	0.950567													4502.55	10.26	0.183	0.0345283	0.05756		12.31	4.655	74.571	0.22283	0.418354													1312.97	5.26	0.136	0.0453333
1413.85	7.33	0.183	0.0326786	0.0466039		16.67	1.645	152.788	0.29375	0.971421													4502.57	10.349	0.184	0.034717	0.0580593		12.47	4.67	76.749	0.22566	0.430572													1312.98	5.21	0.135	0.045
1413.87	7.49	0.185	0.0330357	0.0476212		16.83	1.661	156.058	0.296607	0.992212													4502.58	10.447	0.186	0.0350943	0.0586091		12.63	4.686	79.091	0.228679	0.443711													1313	5.13	0.133	0.0443333
1413.88	7.56	0.187	0.0333929	0.0480662		16.99	1.677	159.397	0.299464	1.01344													4502.6	10.53	0.188	0.0354717	0.0590747		12.79	4.702	81.185	0.231698	0.455459													1313.02	5.04	0.131	0.0436667
1413.9	7.73	0.189	0.03375	0.0491471		17.15	1.693	162.797	0.302321	1.03506													4502.62	10.616	0.189	0.0356604	0.0595572		12.95	4.718	83.289	0.234717	0.467263													1313.03	4.99	0.13	0.0433333
1413.92	7.88	0.19	0.0339286	0.0501008		17.31	1.709	166.165	0.305179	1.05647													4502.63	10.706	0.191	0.0360377	0.0600621		13.11	4.734	85.549	0.237736	0.479942													1313.05	4.92	0.128	0.0426667
1413.93	8.025	0.192	0.0342857	0.0510227		17.47	1.725	169.577	0.308036	1.07817													4502.65	10.79	0.193	0.0364151	0.0605334		13.27	4.75	87.794	0.240755	0.492536													1313.07	4.82	0.126	0.042
1413.95	8.11	0.193	0.0344643	0.0515631		17.63	1.741	172.958	0.310893	1.09966													4502.67	10.876	0.195	0.0367925	0.0610159		13.43	4.766	90.107	0.243774	0.505513													1313.08	4.78	0.125	0.0416667
1413.97	8.27	0.195	0.0348214	0.0525804		17.79	1.757	176.477	0.31375	1.12204													4502.68	10.976	0.196	0.0369811	0.0615769		13.59	4.782	92.494	0.246792	0.518904													1313.1	4.69	0.123	0.041
1413.98	8.34	0.197	0.0351786	0.0530255		17.95	1.773	179.917	0.316607	1.14391													4502.7	11.07	0.198	0.0373585	0.0621042		13.75	4.798	95.098	0.249811	0.533513													1313.12	4.58	0.121	0.0403333
1414	8.548	0.199	0.0355357	0.0543479		18.11	1.789	183.347	0.319464	1.16571													4502.72	11.156	0.199	0.0375472	0.0625867		13.91	4.814	97.754	0.25283	0.548413													1313.13	4.52	0.12	0.04
1414.02	8.667	0.2	0.0357143	0.0551045		18.27	1.805	186.777	0.322321	1.18752													4502.73	11.25	0.201	0.0379245	0.063114		14.07	4.83	100.416	0.255849	0.563348													1313.15	4.43	0.118	0.0393333
1414.03	8.72	0.201	0.0358929	0.0554415		18.43	1.821	190.203	0.325179	1.2093													4502.75	11.36	0.203	0.0383019	0.0637312		14.23	4.846	103.1	0.258868	0.578405													1313.17	4.35	0.116	0.0386667
1414.05	8.92	0.203	0.03625	0.0567131		18.59	1.837	193.667	0.328036	1.23133													4502.77	11.423	0.205	0.0386792	0.0640846		14.39	4.862	105.928	0.261887	0.594271													1313.18	4.3	0.115	0.0383333
1414.07	9.043	0.205	0.0366071	0.0574951		18.75	1.853	197.177	0.330893	1.25365													4502.78	11.46	0.206	0.0388679	0.0642922		14.55	4.878	108.768	0.264906	0.610203													1313.2	4.22	0.113	0.0376667
1414.08	9.177	0.207	0.0369643	0.0583471		18.91	1.868	200.697	0.333571	1.27603													4502.8	11.276	0.208	0.0392453	0.0632599		14.71	4.894	111.558	0.267925	0.625856													1313.22	4.13	0.111	0.037
1414.1	9.305	0.208	0.0371429	0.0591609		19.07	1.884	204.277	0.336429	1.29879													4502.82	11.175	0.209	0.039434	0.0626933		14.87	4.91	114.408	0.270943	0.641845													1313.23	4.09	0.11	0.0366667
1414.12	9.422	0.21	0.0375	0.0599048		19.23	1.901	207.687	0.339464	1.32047													4502.83	11.227	0.211	0.0398113	0.062985		15.03	4.925	117.158	0.273774	0.657272													1313.25	4.01	0.108	0.036
1414.13	9.538	0.212	0.0378571	0.0606423		19.39	1.917	211.147	0.342321	1.34247													4502.85	11.316	0.213	0.0401887	0.0634843		15.19	4.942	120.056	0.276981	0.673531													1313.27	3.93	0.106	0.0353333
1414.15	9.62	0.213	0.0380357	0.0611637		19.55	1.932	214.607	0.345	1.36446													4502.87	11.416	0.214	0.0403774	0.0640453		15.35	4.957	123	0.279811	0.690047													1313.28	3.89	0.105	0.035
1414.17	9.75	0.215	0.0383929	0.0619902		19.71	1.949	218.087	0.348036	1.38659													4502.88	11.506	0.216	0.0407547	0.0645502		15.51	4.974	126.028	0.283019	0.707034													1313.3	3.836	0.103	0.0343333
1414.18	9.83	0.217	0.03875	0.0624988		19.87	1.965	221.476	0.350893	1.40814													4502.9	11.606	0.218	0.0411321	0.0651113		15.67	4.99	128.958	0.286038	0.723472													1313.32	3.73	0.101	0.0336667
1414.2	10.005	0.218	0.0389286	0.0636115		20.03	1.98	224.916	0.353571	1.43001													4502.92	11.69	0.219	0.0413208	0.0655825		15.83	5.006	131.948	0.289057	0.740246													1313.33	3.68	0.1	0.0333333
1414.22	10.133	0.22	0.0392857	0.0644253		20.19	1.997	228.296	0.356607	1.4515													4502.93	11.796	0.221	0.0416981	0.0661772		15.99	5.022	134.988	0.292075	0.757301													1313.35	3.61	0.098	0.0326667
1414.23	10.258	0.222	0.0396429	0.06522		20.35	2.013	231.816	0.359464	1.47388													4502.95	11.89	0.223	0.0420755	0.0667045		16.15	5.038	138.028	0.295094	0.774356													1313.37	3.53	0.096	0.032
1414.25	10.375	0.223	0.0398214	0.0659639		20.51	2.028	235.096	0.362143	1.49473													4502.97	11.973	0.224	0.0422642	0.0671702		16.31	5.054	141.098	0.298113	0.791579													1313.38	3.5	0.095	0.0316667
1414.27	10.503	0.225	0.0401786	0.0667778		20.67	2.044	238.476	0.365	1.51622													4502.98	12.056	0.226	0.0426415	0.0676358		16.47	5.07	144.178	0.301132	0.808858													1313.4	3.436	0.093	0.031
1414.28	10.57	0.226	0.0403571	0.0672037		20.83	2.06	242.01	0.367857	1.53869													4503	12.13	0.228	0.0430189	0.068051		16.63	5.086	147.318	0.304151	0.826474													1313.42	3.369	0.092	0.0306667
1414.3	10.71	0.228	0.0407143	0.0680938		20.99	2.076	245.37	0.370714	1.56005													4503.02	12.223	0.229	0.0432075	0.0685727		16.79	5.102	150.428	0.30717	0.843922													1313.43	3.31	0.09	0.03
1414.32	10.85	0.23	0.0410714	0.068984		21.15	2.093	248.596	0.37375	1.58057													4503.03	12.31	0.231	0.0435849	0.0690608		16.95	5.118	153.578	0.310189	0.861594													1313.45	3.22	0.088	0.0293333
1414.33	10.91	0.231	0.04125	0.0693654		21.31	2.108	251.916	0.376429	1.60167													4503.05	12.4	0.233	0.0439623	0.0695657		17.11	5.134	156.788	0.313208	0.879602													1313.47	3.15	0.086	0.0286667
1414.35	11.04	0.232	0.0414286	0.070192		21.47	2.124	255.292	0.379286	1.62314													4503.07	12.48	0.234	0.0441509	0.0700145		17.27	5.15	160.088	0.316226	0.898116													1313.48	3.12	0.085	0.0283333
1414.37	11.18	0.234	0.0417857	0.0710821		21.63	2.14	258.496	0.382143	1.64351													4503.08	12.556	0.236	0.0445283	0.0704409		17.43	5.166	163.357	0.319245	0.916455													1313.5	3.058	0.083	0.0276667
1414.38	11.308	0.236	0.0421429	0.0718959		21.79	2.156	261.706	0.385	1.66392													4503.1	12.64	0.238	0.0449057	0.0709121		17.59	5.182	166.668	0.322264	0.93503													1313.52	2.96	0.081	0.027
1414.4	11.4	0.238	0.0425	0.0724808		21.95	2.172	264.96	0.387857	1.68461													4503.12	12.723	0.239	0.0450943	0.0713778		17.75	5.197	169.949	0.325094	0.953437													1313.53	2.92	0.08	0.0266667
1414.42	11.57	0.24	0.0428571	0.0735617		22.11	2.189	268.164	0.390893	1.70498													4503.13	12.8	0.241	0.0454717	0.0718098		17.92	5.215	173.527	0.328491	0.97351													1313.55	2.84	0.078	0.026
1414.43	11.698	0.242	0.0432143	0.0743755		22.27	2.204	271.256	0.393571	1.72464													4503.15	12.9	0.243	0.0458491	0.0723708		18.08	5.23	176.937	0.331321	0.992641													1313.57	2.793	0.077	0.0256667
1414.45	11.79	0.243	0.0433929	0.0749605		22.43	2.22	274.404	0.396429	1.74465													4503.17	12.99	0.245	0.0462264	0.0728757		18.24	5.247	180.377	0.334528	1.01194													1313.58	2.72	0.075	0.025
1414.47	11.94	0.245	0.04375	0.0759142		22.59	2.236	277.494	0.399286	1.7643													4503.18	13.027	0.246	0.0464151	0.0730833		18.4	5.263	183.817	0.337547	1.03124													1313.6	2.65	0.073	0.0243333
1414.48	12.068	0.247	0.0441071	0.076728		22.75	2.252	280.465	0.402143	1.78319													4503.2	13.094	0.248	0.0467925	0.0734591		18.57	5.279	187.337	0.340566	1.05099													1313.62	2.56	0.071	0.0236667
1414.5	12.16	0.248	0.0442857	0.0773129		22.91	2.268	283.385	0.405	1.80175													4503.22	13.149	0.249	0.0469811	0.0737677		18.73	5.295	191.067	0.343585	1.07191													1313.63	2.52	0.07	0.0233333
1414.52	12.3	0.249	0.0444643	0.078203		23.07	2.285	286.345	0.408036	1.82057													4503.23	13.2	0.251	0.0473585	0.0740538		18.89	5.312	194.603	0.346792	1.09175													1313.65	2.46	0.069	0.023
1414.53	12.428	0.251	0.0448214	0.0790168		23.23	2.3	289.073	0.410714	1.83792													4503.25	13.21	0.253	0.0477358	0.0741099		19.05	5.327	198.105	0.349623	1.1114													1313.67	2.37	0.066	0.022
1414.55	12.56	0.252	0.045	0.0798561		23.39	2.317	292.025	0.41375	1.85669													4503.27	13.183	0.255	0.0481132	0.0739584		19.21	5.343	201.605	0.352642	1.13103													1313.68	2.34	0.065	0.0216667
1414.57	12.691	0.254	0.0453571	0.080689		23.55	2.333	294.675	0.416607	1.87353													4503.28	13.108	0.256	0.0483019	0.0735377		19.37	5.359	205.073	0.35566	1.15049													1313.7	2.25	0.063	0.021
1414.58	12.75	0.255	0.0455357	0.0810641		23.71	2.348	297.195	0.419286	1.88956													4503.3	13.03	0.257	0.0484906	0.0731001		19.53	5.374	208.655	0.358491	1.17058													1313.72	2.18	0.061	0.0203333
1414.6	12.89	0.258	0.0460714	0.0819542		23.87	2.364	299.795	0.422143	1.90609													4503.32	13.013	0.259	0.0488679	0.0730047		19.69	5.39	212.337	0.361509	1.19124													1313.73	2.14	0.06	0.02
1414.62	13.071	0.26	0.0464286	0.083105		24.03	2.38	302.275	0.425	1.92186													4503.33	13.07	0.261	0.0492453	0.0733245		19.85	5.406	216.097	0.364528	1.21233													1313.75	2.075	0.058	0.0193333
1414.63	13.13	0.261	0.0466071	0.0834801		24.2	2.397	304.789	0.428036	1.93784													4503.35	13.16	0.263	0.0496226	0.0738294		20.01	5.422	219.861	0.367547	1.23345													1313.77	1.99	0.056	0.0186667
1414.65	13.33	0.263	0.0469643	0.0847517		24.36	2.413	307.055	0.430893	1.95225													4503.37	13.218	0.265	0.05	0.0741548		20.17	5.438	223.618	0.370566	1.25453													1313.78	1.94	0.055	0.0183333
1414.67	13.451	0.265	0.0473214	0.085521		24.52	2.428	309.325	0.433571	1.96668													4503.38	13.31	0.266	0.0501887	0.0746709		20.33	5.455	227.436	0.373774	1.27595													1313.8	1.86	0.053	0.0176667
1414.68	13.51	0.266	0.0475	0.0858962		24.68	2.444	311.495	0.436429	1.98048													4503.4	13.405	0.267	0.0503774	0.0752039		20.49	5.47	231.156	0.376604	1.29682													1313.82	1.79	0.051	0.017
1414.7	13.69	0.268	0.0478571	0.0870406		24.84	2.46	313.745	0.439286	1.99478													4503.42	13.488	0.269	0.0507547	0.0756695		20.65	5.486	234.78	0.379623	1.31715													1313.83	1.74	0.05	0.0166667
1414.72	13.812	0.27	0.0482143	0.0878163		25	2.477	315.825	0.442321	2.00801													4503.43	13.59	0.271	0.0511321	0.0762418		20.81	5.502	238.732	0.382642	1.33932													1313.85	1.65	0.048	0.016
1414.73	13.931	0.272	0.0485714	0.0885729		25.16	2.492	317.755	0.445	2.02028													4503.43	13.59	0.271	0.0511321	0.0762418		20.97	5.518	242.582	0.38566	1.36092													1313.87	1.59	0.046	0.0153333
1414.75	14.058	0.273	0.04875	0.0893803		25.32	2.508	319.695	0.447857	2.03261													4503.45	13.7	0.273	0.0515094	0.0768589		21.13	5.535	246.706	0.388868	1.38405													1313.88	1.55	0.045	0.015
1414.77	14.185	0.275	0.0491071	0.0901878		25.48	2.525	321.485	0.450893	2.04399													4503.5	13.93	0.276	0.0520755	0.0781492		21.29	5.551	250.716	0.391887	1.40655													1313.9	1.47	0.043	0.0143333
1414.78	14.311	0.277	0.0494643	0.0909889		25.64	2.541	323.105	0.45375	2.05429													4503.52	13.96	0.276	0.0520755	0.0783175		21.45	5.567	254.776	0.394906	1.42933													1313.92	1.39	0.041	0.0136667
1414.8	14.41	0.278	0.0496429	0.0916183		25.8	2.556	324.425	0.456429	2.06268													4503.53	13.943	0.276	0.0520755	0.0782221		21.61	5.583	258.716	0.397925	1.45143													1313.93	1.35	0.04	0.0133333
1414.82	14.564	0.28	0.05	0.0925975		25.96	2.573	325.935	0.459464	2.07228													4503.55	13.61	0.275	0.0518868	0.076354		21.77	5.599	262.646	0.400943	1.47348													1313.95	1.27	0.038	0.0126667
1414.82	14.588	0.28	0.05	0.0927501		26.12	2.588	327.435	0.462143	2.08182													4503.57	13.343	0.274	0.0516981	0.0748561		21.93	5.615	266.596	0.403962	1.49564													1313.97	1.19	0.036	0.012
1414.83	14.63	0.281	0.0501786	0.0930171		26.28	2.604	328.935	0.465	2.09136													4503.58	13.1	0.272	0.0513208	0.0734928		22.09	5.631	270.606	0.406981	1.51814													1313.98	1.15	0.035	0.0116667
1414.85	14.808	0.283	0.0505357	0.0941488		26.44	2.62	330.425	0.467857	2.10083													4503.6	12.995	0.27	0.0509434	0.0729037		22.25	5.647	274.546	0.41	1.54024													1314	1.08	0.034	0.0113333
1414.9	15.156	0.286	0.0510714	0.0963614		26.6	2.636	332.055	0.470714	2.1112													4503.62	12.911	0.269	0.0507547	0.0724325		22.41	5.663	278.656	0.413019	1.5633													1314.02	0.99	0.031	0.0103333
1414.92	15.2	0.286	0.0510714	0.0966411		26.76	2.652	333.485	0.473571	2.12029													4503.63	12.82	0.267	0.0503774	0.071922		22.57	5.679	282.636	0.416038	1.58563													1314.03	0.94	0.03	0.01
1414.93	15.2	0.286	0.0510714	0.0966411		26.92	2.668	334.765	0.476429	2.12843													4503.65	12.725	0.266	0.0501887	0.071389		22.73	5.695	286.655	0.419057	1.60817													1314.05	0.85	0.028	0.00933333
1414.95	15.12	0.285	0.0508929	0.0961325		27.08	2.685	335.875	0.479464	2.13548													4503.67	12.628	0.264	0.0498113	0.0708448		22.89	5.711	290.755	0.422075	1.63118													1314.07	0.78	0.026	0.00866667
1414.97	15.014	0.283	0.0505357	0.0954585		27.24	2.7	336.865	0.482143	2.14178													4503.68	12.5	0.262	0.049434	0.0701267		23.05	5.727	294.825	0.425094	1.65401													1314.08	0.747	0.025	0.00833333
1414.98	14.856	0.281	0.0501786	0.094454		27.4	2.717	337.865	0.485179	2.14814													4503.7	12.39	0.26	0.0490566	0.0695096		23.21	5.743	299.015	0.428113	1.67752													1314.1	0.65	0.023	0.00766667
1415	14.694	0.28	0.05	0.093424		27.56	2.733	338.775	0.488036	2.15392													4503.72	12.308	0.258	0.0486792	0.0690496		23.37	5.759	303.403	0.431132	1.70213													1314.12	0.56	0.021	0.007
1415.02	14.544	0.278	0.0496429	0.0924703		27.72	2.747	339.695	0.490536	2.15977													4503.73	12.2	0.257	0.0484906	0.0684437		23.53	5.775	307.595	0.434151	1.72565													1314.13	0.52	0.02	0.00666667
1415.03	14.396	0.276	0.0492857	0.0915293		27.88	2.763	340.733	0.493393	2.16637													4503.75	12.07	0.255	0.0481132	0.0677144		23.69	5.791	311.885	0.43717	1.74972													1314.15	0.44	0.018	0.006
1415.05	14.216	0.275	0.0491071	0.0903849		28.04	2.779	341.945	0.49625	2.17408													4503.77	11.998	0.254	0.0479245	0.0673104		23.85	5.806	316.173	0.44	1.77377													1314.17	0.36	0.016	0.00533333
1415.07	14.032	0.273	0.04875	0.089215		28.2	2.796	342.931	0.499286	2.18034													4503.78	11.88	0.252	0.0475472	0.0666484		24.01	5.822	320.455	0.443019	1.7978													1314.18	0.32	0.015	0.005
1415.08	13.839	0.271	0.0483929	0.0879879		28.36	2.812	343.773	0.502143	2.1857													4503.8	11.75	0.25	0.0471698	0.0659191		24.17	5.839	324.885	0.446226	1.82265													1314.2	0.22	0.013	0.00433333
1415.1	13.71	0.27	0.0482143	0.0871678		28.52	2.828	344.612	0.505	2.19103													4503.82	11.68	0.248	0.0467925	0.0655264		24.33	5.854	329.295	0.449057	1.84739													1314.22	0.14	0.011	0.00366667
1415.12	13.482	0.268	0.0478571	0.0857181		28.68	2.844	345.488	0.507857	2.1966													4503.83	11.571	0.247	0.0466038	0.0649149		24.49	5.87	333.692	0.452075	1.87206													1314.23	0.1	0.01	0.00333333
1415.13	13.299	0.266	0.0475	0.0845546		28.84	2.86	346.067	0.510714	2.20028													4503.85	11.46	0.245	0.0462264	0.0642922		24.65	5.887	338.114	0.455283	1.89687													1314.23	0.1	0.01	0.00333333
1415.15	13.116	0.265	0.0473214	0.0833911		29	2.875	346.548	0.513393	2.20334													4503.87	11.35	0.244	0.0460377	0.0636751		24.81	5.903	342.565	0.458302	1.92184													1314.25	0.01	0.008	0.00266667
1415.17	12.944	0.263	0.0469643	0.0822976		29.16	2.891	347.296	0.51625	2.2081													4503.88	11.241	0.242	0.0456604	0.0630636		24.97	5.918	346.924	0.461132	1.94629													1314.3	-0.19	0.005	0.00166667
1415.18	12.779	0.261	0.0466071	0.0812485		29.32	2.907	347.904	0.519107	2.21196													4503.9	11.14	0.24	0.045283	0.0624969		25.13	5.934	351.274	0.464151	1.9707													1314.32	-0.23	0.005	0.00166667
1415.2	12.65	0.26	0.0464286	0.0804283		29.48	2.924	348.334	0.522143	2.2147													4503.92	11.031	0.239	0.0450943	0.0618854		25.29	5.949	355.434	0.466981	1.99403													1314.33	-0.24	0.005	0.00166667
1415.22	12.46	0.258	0.0460714	0.0792203		29.64	2.939	348.894	0.524821	2.21826													4503.93	10.92	0.237	0.044717	0.0612627		25.45	5.966	359.944	0.470189	2.01934													1314.35	-0.21	0.007	0.00233333
1415.23	12.294	0.256	0.0457143	0.0781649		29.8	2.956	349.544	0.527857	2.22239													4503.95	10.842	0.236	0.0445283	0.0608251		25.62	5.982	364.434	0.473208	2.04452													1314.37	-0.17	0.009	0.003
1415.25	12.126	0.255	0.0455357	0.0770967		29.96	2.972	350.169	0.530714	2.22636													4503.97	10.736	0.234	0.0441509	0.0602304		25.78	5.998	369.038	0.476226	2.07035													1314.38	-0.13	0.01	0.00333333
1415.27	11.953	0.253	0.0451786	0.0759968		30.12	2.988	350.534	0.533571	2.22868													4503.98	10.62	0.232	0.0437736	0.0595797		25.94	6.014	373.43	0.479245	2.09499													1314.4	-0.04	0.012	0.004
1415.28	11.794	0.251	0.0448214	0.0749859		30.28	3.004	351.016	0.536429	2.23175													4504	10.5	0.23	0.0433962	0.0589064		26.1	6.03	377.906	0.482264	2.1201													1314.42	0.07	0.013	0.00433333
1415.3	11.64	0.25	0.0446429	0.0740068		30.44	3.02	351.354	0.539286	2.2339													4504.02	10.436	0.228	0.0430189	0.0585474		26.26	6.045	382.02	0.485094	2.14318													1314.43	0.13	0.014	0.00466667
1415.32	11.473	0.248	0.0442857	0.072945		30.6	3.035	351.954	0.541964	2.23771													4504.03	10.336	0.227	0.0428302	0.0579864		26.42	6.06	386.226	0.487925	2.16678													1314.45	0.24	0.016	0.00533333
1415.33	11.314	0.246	0.0439286	0.0719341		30.76	3.052	352.574	0.545	2.24165													4504.05	10.19	0.225	0.0424528	0.0571673		26.58	6.076	390.734	0.490943	2.19207													1314.47	0.33	0.018	0.006
1415.35	11.15	0.245	0.04375	0.0708914		30.92	3.068	353.014	0.547857	2.24445													4504.07	10.125	0.224	0.0422642	0.0568026		26.74	6.092	395.194	0.493962	2.21709													1314.48	0.38	0.019	0.00633333
1415.37	11.01	0.243	0.0433929	0.0700012		31.09	3.084	353.509	0.550714	2.2476													4504.08	10	0.222	0.0418868	0.0561014		26.9	6.108	399.754	0.496981	2.24267													1314.5	0.49	0.021	0.007
1415.38	10.854	0.241	0.0430357	0.0690094		31.25	3.1	354.254	0.553571	2.25234													4504.1	9.9	0.22	0.0415094	0.0555404		27.06	6.124	404.215	0.5	2.2677													1314.52	0.6	0.023	0.00766667
1415.4	10.74	0.24	0.0428571	0.0682846		31.41	3.116	354.434	0.556429	2.25348													4504.12	9.836	0.219	0.0413208	0.0551813		27.22	6.141	408.933	0.503208	2.29417													1314.53	0.66	0.024	0.008
1415.42	10.563	0.238	0.0425	0.0671592		31.57	3.133	354.864	0.559464	2.25621													4504.13	9.72	0.217	0.0409434	0.0545305		27.38	6.156	413.383	0.506038	2.31914													1314.55	0.74	0.026	0.00866667
1415.43	10.397	0.236	0.0421429	0.0661038		31.73	3.149	355.244	0.562321	2.25863													4504.15	9.6	0.215	0.040566	0.0538573		27.54	6.172	417.863	0.509057	2.34427													1314.57	0.85	0.028	0.00933333
1415.45	10.243	0.235	0.0419643	0.0651247		31.89	3.165	355.584	0.565179	2.26079													4504.17	9.536	0.213	0.0401887	0.0534983		27.7	6.189	422.363	0.512264	2.36951													1314.58	0.89	0.029	0.00966667
1415.47	10.093	0.233	0.0416071	0.064171		32.05	3.18	355.794	0.567857	2.26213													4504.18	9.42	0.212	0.04	0.0528475		27.86	6.205	426.683	0.515283	2.39375													1314.6	0.99	0.031	0.0103333
1415.48	9.933	0.231	0.04125	0.0631537		32.21	3.197	356.104	0.570893	2.2641													4504.2	9.29	0.21	0.0396226	0.0521182		28.02	6.223	431.333	0.518679	2.41984													1314.62	1.09	0.033	0.011
1415.5	9.783	0.23	0.0410714	0.0622		32.37	3.212	356.454	0.573571	2.26632													4504.22	9.19	0.208	0.0392453	0.0515572		28.18	6.238	435.223	0.521509	2.44166													1314.63	1.13	0.034	0.0113333
1415.52	9.643	0.228	0.0407143	0.0613099		32.53	3.228	356.814	0.576429	2.26861													4504.23	9.146	0.207	0.0390566	0.0513103		28.34	6.253	439.243	0.52434	2.46421													1314.65	1.21	0.036	0.012
1415.53	9.493	0.226	0.0403571	0.0603562		32.69	3.244	357.014	0.579286	2.26988													4504.25	9.01	0.205	0.0386792	0.0505473		28.5	6.269	443.143	0.527358	2.48609													1314.67	1.3	0.038	0.0126667
1415.55	9.343	0.225	0.0401786	0.0594025		32.85	3.261	357.224	0.582321	2.27122													4504.27	8.946	0.204	0.0384906	0.0501883		28.66	6.285	447.053	0.530377	2.50803													1314.68	1.35	0.039	0.013
1415.57	9.193	0.223	0.0398214	0.0584488		33.01	3.277	357.374	0.585179	2.27217													4504.28	8.83	0.202	0.0381132	0.0495375		28.82	6.301	450.913	0.533396	2.52968													1314.7	1.44	0.041	0.0136667
1415.58	9.043	0.221	0.0394643	0.0574951		33.17	3.293	357.564	0.588036	2.27338													4504.3	8.72	0.2	0.0377358	0.0489204		28.98	6.318	454.583	0.536604	2.55027													1314.72	1.53	0.043	0.0143333
1415.6	8.88	0.22	0.0392857	0.0564588		33.33	3.31	357.722	0.591071	2.27439													4504.32	8.6	0.198	0.0373585	0.0482472		29.14	6.334	457.933	0.539623	2.56907													1314.73	1.58	0.044	0.0146667
1415.62	8.723	0.218	0.0389286	0.0554606		33.49	3.325	357.944	0.59375	2.2758													4504.33	8.556	0.197	0.0371698	0.0480003		29.3	6.35	461.153	0.542642	2.58713													1314.75	1.66	0.046	0.0153333
1415.63	8.583	0.216	0.0385714	0.0545704		33.65	3.342	358.218	0.596786	2.27754													4504.35	8.43	0.195	0.0367925	0.0472935		29.46	6.366	463.883	0.54566	2.60245													1314.77	1.74	0.048	0.016
1415.65	8.443	0.215	0.0383929	0.0536803		33.81	3.357	358.534	0.599464	2.27955													4504.37	8.31	0.193	0.0364151	0.0466202		29.62	6.382	466.813	0.548679	2.61889													1314.78	1.79	0.049	0.0163333
1415.67	8.293	0.213	0.0380357	0.0527266		33.97	3.373	359.019	0.602321	2.28263													4504.38	8.25	0.192	0.0362264	0.0462836		29.78	6.398	469.483	0.551698	2.63386													1314.8	1.86	0.051	0.017
1415.68	8.147	0.211	0.0376786	0.0517984		34.13	3.389	359.509	0.605179	2.28575													4504.4	8.17	0.19	0.0358491	0.0458348		29.94	6.413	471.942	0.554528	2.64766													1314.82	1.94	0.053	0.0176667
1415.7	7.993	0.21	0.0375	0.0508192		34.29	3.405	359.934	0.608036	2.28845													4504.42	8.03	0.188	0.0354717	0.0450494		30.1	6.429	474.342	0.557547	2.66112													1314.83	1.98	0.055	0.0183333
1415.72	7.853	0.208	0.0371429	0.0499291		34.45	3.422	360.294	0.611071	2.29074													4504.43	7.97	0.187	0.035283	0.0447128		30.26	6.445	476.742	0.560566	2.67459													1314.85	2.06	0.056	0.0186667
1415.73	7.703	0.206	0.0367857	0.0489754		34.61	3.437	360.444	0.61375	2.29169													4504.45	7.86	0.185	0.0349057	0.0440957		30.42	6.462	478.962	0.563774	2.68704													1314.87	2.153	0.058	0.0193333
1415.75	7.556	0.205	0.0366071	0.0480408		34.77	3.453	360.724	0.616607	2.29347													4504.47	7.795	0.183	0.0345283	0.043731		30.58	6.478	480.992	0.566792	2.69843													1314.88	2.19	0.06	0.02
1415.77	7.423	0.203	0.03625	0.0471952		34.93	3.469	360.976	0.619464	2.29507													4504.48	7.68	0.182	0.0343396	0.0430859		30.74	6.494	482.562	0.569811	2.70724													1314.9	2.27	0.061	0.0203333
1415.78	7.273	0.201	0.0358929	0.0462415		35.09	3.485	361.132	0.622321	2.29607													4504.5	7.56	0.18	0.0339623	0.0424126		30.9	6.51	484.296	0.57283	2.71697													1314.92	2.31	0.062	0.0206667
1415.8	7.06	0.199	0.0355357	0.0448873		35.25	3.501	361.32	0.625179	2.29726													4504.52	7.46	0.178	0.0335849	0.0418516		31.06	6.526	485.772	0.575849	2.72525													1314.93	2.405	0.065	0.0216667
1415.82	6.973	0.198	0.0353571	0.0443341		35.41	3.516	361.543	0.627857	2.29868													4504.53	7.416	0.177	0.0333962	0.0416048		31.22	6.542	487.002	0.578868	2.73215													1314.95	2.46	0.066	0.022
1415.83	6.829	0.196	0.035	0.0434186		35.57	3.533	361.794	0.630893	2.30028													4504.55	7.28	0.175	0.0330189	0.0408418		31.38	6.557	488.195	0.581698	2.73884													1314.97	2.5	0.068	0.0226667
1415.85	6.61	0.194	0.0346429	0.0420262		35.73	3.549	361.985	0.63375	2.30149													4504.57	7.17	0.173	0.0326415	0.0402247		31.54	6.573	489.477	0.584717	2.74603													1314.98	2.57	0.069	0.023
1415.87	6.533	0.193	0.0344643	0.0415366		35.89	3.565	362.194	0.636607	2.30282													4504.58	7.11	0.172	0.0324528	0.0398881		31.7	6.589	490.752	0.587736	2.75319													1315	2.65	0.071	0.0236667
1415.88	6.383	0.191	0.0341071	0.0405829		36.05	3.581	362.378	0.639464	2.30399													4504.6	6.99	0.17	0.0320755	0.0392149		31.86	6.605	492.082	0.590755	2.76065													1315.02	2.69	0.072	0.024
1415.9	6.19	0.189	0.03375	0.0393558		36.21	3.598	362.674	0.6425	2.30587													4504.62	6.93	0.169	0.0318868	0.0388783		32.02	6.621	493.302	0.593774	2.76749													1315.03	2.77	0.074	0.0246667
1415.92	6.103	0.188	0.0335714	0.0388027		36.37	3.614	362.874	0.645357	2.30714													4504.63	6.83	0.167	0.0315094	0.0383172		32.18	6.637	494.492	0.596792	2.77417													1315.05	2.84	0.076	0.0253333
1415.93	5.953	0.186	0.0332143	0.037849		36.53	3.63	363.084	0.648214	2.30848													4504.65	6.762	0.165	0.0311321	0.0379357		32.34	6.653	495.662	0.599811	2.78073													1315.07	2.87	0.077	0.0256667
1415.95	5.806	0.185	0.0330357	0.0369144		36.69	3.645	363.234	0.650893	2.30943													4504.67	6.66	0.164	0.0309434	0.0373635		32.51	6.67	496.658	0.603019	2.78632													1315.08	2.95	0.079	0.0263333
1415.97	5.663	0.183	0.0326786	0.0360052		36.85	3.662	363.506	0.653929	2.31116													4504.68	6.54	0.162	0.030566	0.0366903		32.67	6.685	497.538	0.605849	2.79126													1315.1	3.02	0.081	0.027
1415.98	5.513	0.181	0.0323214	0.0350515		37.01	3.677	363.794	0.656607	2.31299													4504.7	6.43	0.16	0.0301887	0.0360732		32.83	6.701	498.262	0.608868	2.79532													1315.12	3.06	0.082	0.0273333
1416	5.363	0.18	0.0321429	0.0340978		37.17	3.693	364.072	0.659464	2.31476													4504.72	6.372	0.159	0.03	0.0357478		32.99	6.717	499.182	0.611887	2.80048													1315.13	3.14	0.085	0.0283333
1416.02	5.213	0.178	0.0317857	0.0331441		37.33	3.709	364.354	0.662321	2.31655													4504.73	6.26	0.157	0.0296226	0.0351195		33.15	6.732	500.023	0.614717	2.8052													1315.15	3.21	0.086	0.0286667
1416.03	5.073	0.176	0.0314286	0.032254		37.49	3.726	364.614	0.665357	2.3182													4504.75	6.15	0.155	0.0292453	0.0345023		33.31	6.748	500.864	0.617736	2.80992													1315.17	3.24	0.087	0.029
1416.05	4.923	0.175	0.03125	0.0313003		37.65	3.74	364.904	0.667857	2.32005													4504.77	6.1	0.154	0.0290566	0.0342218		33.47	6.764	501.674	0.620755	2.81446													1315.18	3.33	0.089	0.0296667
1416.07	4.773	0.173	0.0308929	0.0303466		37.81	3.758	365.154	0.671071	2.32164													4504.78	5.98	0.152	0.0286792	0.0335486		33.63	6.781	502.584	0.623962	2.81957													1315.2	3.41	0.091	0.0303333
1416.08	4.627	0.171	0.0305357	0.0294183		37.97	3.774	365.344	0.673929	2.32285													4504.8	5.87	0.15	0.0283019	0.0329315		33.79	6.798	503.378	0.62717	2.82402													1315.22	3.44	0.092	0.0306667
1416.1	4.37	0.17	0.0303571	0.0277843		38.14	3.79	365.614	0.676786	2.32456													4504.82	5.81	0.149	0.0281132	0.0325949		33.95	6.814	504.048	0.630189	2.82778													1315.23	3.52	0.094	0.0313333
1416.12	4.291	0.169	0.0301786	0.027282		38.3	3.805	365.634	0.679464	2.32469													4504.83	5.68	0.147	0.0277358	0.0318656		34.11	6.831	504.252	0.633396	2.82892													1315.25	3.59	0.096	0.032
1416.13	4.152	0.167	0.0298214	0.0263983		38.46	3.821	365.744	0.682321	2.32539													4504.85	5.54	0.145	0.0273585	0.0310802		34.27	6.847	504.487	0.636415	2.83024													1315.27	3.63	0.097	0.0323333
1416.15	3.93	0.165	0.0294643	0.0249868		38.62	3.837	366.054	0.685179	2.32736													4504.87	5.49	0.144	0.0271698	0.0307997		34.43	6.862	504.572	0.639245	2.83072													1315.28	3.71	0.099	0.033
1416.17	3.861	0.164	0.0292857	0.0245481		38.78	3.853	366.164	0.688036	2.32806													4504.88	5.37	0.142	0.0267925	0.0301264		34.59	6.878	504.762	0.642264	2.83178													1315.3	3.78	0.101	0.0336667
1416.18	3.712	0.161	0.02875	0.0236008		38.94	3.87	366.274	0.691071	2.32876													4504.9	5.26	0.14	0.0264151	0.0295093		34.75	6.894	505.022	0.645283	2.83324													1315.32	3.849	0.103	0.0343333
1416.2	3.552	0.16	0.0285714	0.0225835		39.1	3.886	366.524	0.693929	2.33035													4504.92	5.21	0.139	0.0262264	0.0292288		34.91	6.91	505.248	0.648302	2.83451													1315.33	3.88	0.104	0.0346667
1416.22	3.39	0.158	0.0282143	0.0215535		39.26	3.903	366.504	0.696964	2.33022													4504.93	5.1	0.137	0.0258491	0.0286117		35.07	6.926	505.342	0.651321	2.83504													1315.35	3.95	0.106	0.0353333
1416.23	3.23	0.156	0.0278571	0.0205362		39.42	3.918	366.124	0.699643	2.32781													4504.95	5	0.135	0.0254717	0.0280507		35.23	6.942	505.802	0.65434	2.83762													1315.37	3.99	0.107	0.0356667
1416.25	3.134	0.155	0.0276786	0.0199259		39.58	3.934	365.594	0.7025	2.32444													4504.97	4.94	0.134	0.025283	0.0277141		35.39	6.959	506.102	0.657547	2.8393													1315.38	4.06	0.109	0.0363333
1416.27	3.009	0.153	0.0273214	0.0191311		39.74	3.95	365.324	0.705357	2.32272													4504.98	4.84	0.132	0.0249057	0.0271531		35.55	6.975	506.262	0.660566	2.8402													1315.4	4.13	0.111	0.037
1416.28	2.887	0.151	0.0269643	0.0183555		39.9	3.966	365.294	0.708214	2.32253													4505	4.73	0.13	0.0245283	0.026536		35.71	6.99	506.112	0.663396	2.83936													1315.42	4.17	0.112	0.0373333
1416.3	2.69	0.15	0.0267857	0.0171029		40.06	3.982	365.314	0.711071	2.32266													4505.02	4.68	0.129	0.0243396	0.0262554		35.87	7.006	506.392	0.666415	2.84093													1315.43	4.24	0.114	0.038
1416.32	2.629	0.149	0.0266071	0.0167151		40.22	3.997	365.294	0.71375	2.32253													4505.03	4.57	0.127	0.0239623	0.0256383		36.03	7.022	506.642	0.669434	2.84233													1315.45	4.32	0.116	0.0386667
1416.33	2.513	0.147	0.02625	0.0159776		40.38	4.014	365.392	0.716786	2.32315													4505.05	4.46	0.125	0.0235849	0.0250212		36.19	7.038	507.002	0.672453	2.84435													1315.47	4.389	0.118	0.0393333
1416.35	2.33	0.144	0.0257143	0.0148141		40.54	4.03	365.714	0.719643	2.3252													4505.07	4.4	0.124	0.0233962	0.0246846		36.35	7.053	507.262	0.675283	2.84581													1315.48	4.439	0.12	0.04
1416.37	2.269	0.143	0.0255357	0.0144262		40.7	4.047	365.746	0.722679	2.3254													4505.08	4.29	0.122	0.0230189	0.0240675		36.51	7.07	507.972	0.678491	2.84979													1315.5	4.49	0.121	0.0403333
1416.38	2.143	0.141	0.0251786	0.0136251		40.86	4.063	365.739	0.725536	2.32536													4505.1	4.18	0.12	0.0226415	0.0234504		36.67	7.086	508.412	0.681509	2.85226													1315.52	4.53	0.122	0.0406667
1416.4	1.96	0.139	0.0248214	0.0124616		41.02	4.078	365.744	0.728214	2.32539													4505.12	4.12	0.119	0.0224528	0.0231138		36.83	7.103	508.622	0.684717	2.85344													1315.53	4.64	0.124	0.0413333
1416.42	1.899	0.138	0.0246429	0.0120738		41.18	4.095	365.754	0.73125	2.32545													4505.13	4.01	0.117	0.0220755	0.0224967		36.99	7.118	508.722	0.687547	2.854													1315.55	4.72	0.126	0.042
1416.43	1.783	0.136	0.0242857	0.0113363		41.34	4.111	365.589	0.734107	2.3244													4505.15	3.89	0.115	0.0216981	0.0218234		37.15	7.134	508.942	0.690566	2.85523													1315.57	4.75	0.127	0.0423333
1416.45	1.62	0.134	0.0239286	0.0102999		41.5	4.126	365.398	0.736786	2.32319													4505.17	3.84	0.114	0.0215094	0.0215429		37.31	7.151	509.064	0.693774	2.85592													1315.58	4.82	0.129	0.043
1416.47	1.559	0.134	0.0239286	0.00991207		41.66	4.142	365.414	0.739643	2.32329													4505.18	3.73	0.112	0.0211321	0.0209258		37.47	7.166	508.762	0.696604	2.85422													1315.6	4.91	0.131	0.0436667
1416.48	1.453	0.132	0.0235714	0.00923813		41.82	4.158	365.632	0.7425	2.32468													4505.2	3.63	0.11	0.0207547	0.0203648		37.63	7.182	508.422	0.699623	2.85232													1315.62	4.966	0.133	0.0443333
1416.5	1.29	0.13	0.0232143	0.00820178		41.98	4.174	365.504	0.745357	2.32386													4505.22	3.57	0.109	0.020566	0.0200282		37.79	7.197	507.782	0.702453	2.84873													1315.63	5.021	0.135	0.045
1416.52	1.255	0.129	0.0230357	0.00797925		42.14	4.19	365.442	0.748214	2.32347													4505.23	3.46	0.107	0.0201887	0.0194111		37.95	7.214	507.302	0.70566	2.84603													1315.65	5.09	0.136	0.0453333
1416.53	1.23	0.127	0.0226786	0.0078203		42.3	4.206	365.398	0.751071	2.32319													4505.25	3.34	0.105	0.0198113	0.0187379		38.11	7.23	506.842	0.708679	2.84345													1315.67	5.13	0.138	0.046
1416.55	1.26	0.125	0.0223214	0.00801104		42.46	4.223	365.504	0.754107	2.32386													4505.27	3.28	0.104	0.0196226	0.0184013		38.27	7.245	506.202	0.711509	2.83986													1315.68	5.211	0.14	0.0466667
1416.57	1.26	0.124	0.0221429	0.00801104		42.62	4.238	365.703	0.756786	2.32513													4505.28	3.16	0.102	0.0192453	0.017728		38.43	7.261	505.629	0.714528	2.83665													1315.7	5.27	0.141	0.047
1416.58	1.26	0.122	0.0217857	0.00801104		42.78	4.254	365.656	0.759643	2.32483													4505.3	3.04	0.1	0.0188679	0.0170548		38.59	7.278	505.081	0.717736	2.83357													1315.72	5.3	0.143	0.0476667
1416.6	1.25	0.12	0.0214286	0.00794746		42.94	4.269	365.506	0.762321	2.32388													4505.32	2.98	0.099	0.0186792	0.0167182		38.75	7.294	504.522	0.720755	2.83044													1315.73	5.38	0.144	0.048
1416.62	1.241	0.119	0.02125	0.00789024		43.1	4.287	365.344	0.765536	2.32285													4505.33	2.88	0.097	0.0183019	0.0161572		38.91	7.309	503.862	0.723585	2.82674													1315.75	5.44	0.146	0.0486667
1416.63	1.209	0.117	0.0208929	0.00768678		43.26	4.301	365.098	0.768036	2.32128													4505.35	2.76	0.095	0.0179245	0.015484		39.07	7.324	503.512	0.726415	2.82477													1315.77	5.515	0.148	0.0493333
1416.65	1.16	0.115	0.0205357	0.00737524		43.42	4.318	364.724	0.771071	2.3189													4505.37	2.7	0.094	0.0177358	0.0151474		39.23	7.341	503.402	0.729623	2.82415													1315.78	5.576	0.15	0.05
1416.67	1.16	0.114	0.0203571	0.00737524		43.58	4.334	364.324	0.773929	2.31636													4505.38	2.59	0.092	0.0173585	0.0145303		39.39	7.356	503.042	0.732453	2.82213													1315.8	5.63	0.151	0.0503333
1416.68	1.15	0.112	0.02	0.00731166		43.74	4.351	364.244	0.776964	2.31585													4505.4	2.48	0.09	0.0169811	0.0139131		39.56	7.373	502.862	0.73566	2.82112													1315.8	5.63	0.151	0.0503333
1416.7	1.16	0.11	0.0196429	0.00737524		43.9	4.366	364.204	0.779643	2.3156													4505.42	2.42	0.089	0.0167925	0.0135765		39.72	7.39	503.052	0.738868	2.82219													1315.82	5.67	0.152	0.0506667
1416.72	1.16	0.109	0.0194643	0.00737524		44.06	4.382	364.307	0.7825	2.31625													4505.43	2.31	0.087	0.0164151	0.0129594		39.88	7.407	503.647	0.742075	2.82553													1315.87	5.85	0.156	0.052
1416.73	1.16	0.107	0.0191071	0.00737524		44.22	4.398	364.207	0.785357	2.31562													4505.45	2.19	0.085	0.0160377	0.0122862		40.04	7.423	503.755	0.745094	2.82613													1315.88	5.9	0.156	0.052
1416.75	1.16	0.105	0.01875	0.00737524		44.39	4.415	364.304	0.788393	2.31623													4505.47	2.12	0.084	0.0158491	0.0118935		40.2	7.439	503.734	0.748113	2.82602													1315.9	5.908	0.156	0.052
1416.77	1.16	0.104	0.0185714	0.00737524		44.55	4.431	364.344	0.79125	2.31649													4505.48	2.01	0.082	0.0154717	0.0112764		40.36	7.456	503.612	0.751321	2.82533													1315.92	5.9	0.155	0.0516667
1416.78	1.16	0.102	0.0182143	0.00737524		44.71	4.447	364.464	0.794107	2.31725													4505.5	1.88	0.08	0.0150943	0.0105471		40.52	7.472	503.45	0.75434	2.82442													1315.93	5.88	0.154	0.0513333
1416.8	1.15	0.1	0.0178571	0.00731166		44.87	4.463	364.594	0.796964	2.31808													4505.52	1.83	0.079	0.0149057	0.0102666		40.68	7.487	503.29	0.75717	2.82353													1315.95	5.82	0.151	0.0503333
1416.82	1.127	0.099	0.0176786	0.00716543		45.03	4.479	364.754	0.799821	2.31909													4505.53	1.71	0.077	0.0145283	0.00959333		40.84	7.503	503.298	0.760189	2.82357													1315.97	5.754	0.149	0.0496667
1416.83	1.091	0.098	0.0175	0.00693654		45.19	4.495	364.524	0.802679	2.31763													4505.55	1.6	0.075	0.0141509	0.00897622		41	7.519	503.322	0.763208	2.82371													1315.98	5.72	0.149	0.0496667
1416.85	1.05	0.095	0.0169643	0.00667587		45.35	4.511	364.644	0.805536	2.3184													4505.57	1.54	0.074	0.0139623	0.00863961		41.16	7.535	503.422	0.766226	2.82427													1316	5.65	0.147	0.049
1416.87	1.035	0.094	0.0167857	0.0065805		45.51	4.528	364.994	0.808571	2.32062													4505.58	1.43	0.072	0.0135849	0.0080225		41.32	7.551	503.49	0.769245	2.82465													1316.02	5.567	0.145	0.0483333
1416.88	1.03	0.093	0.0166071	0.00654871		45.67	4.543	365.194	0.81125	2.32189													4505.6	1.32	0.07	0.0132075	0.00740538		41.48	7.567	503.762	0.772264	2.82617													1316.03	5.51	0.143	0.0476667
1416.9	1.02	0.09	0.0160714	0.00648513		45.83	4.559	365.224	0.814107	2.32208													4505.62	1.26	0.069	0.0130189	0.00706877		41.64	7.584	503.812	0.775472	2.82645													1316.05	5.422	0.142	0.0473333
1416.92	1.04	0.089	0.0158929	0.00661229		45.99	4.576	365.374	0.817143	2.32304													4505.63	1.13	0.067	0.0126415	0.00633946		41.8	7.6	503.822	0.778491	2.82651													1316.07	5.39	0.141	0.047
1416.93	1.05	0.087	0.0155357	0.00667587		46.15	4.591	365.514	0.819821	2.32393													4505.65	1.01	0.065	0.0122642	0.00566624		41.96	7.616	503.642	0.781509	2.8255													1316.08	5.3	0.139	0.0463333
1416.95	1.06	0.084	0.015	0.00673945		46.31	4.607	365.554	0.822679	2.32418													4505.67	0.95	0.064	0.0120755	0.00532963		42.12	7.631	503.762	0.78434	2.82617													1316.1	5.22	0.137	0.0456667
1416.97	1.07	0.084	0.015	0.00680303		46.47	4.622	365.504	0.825357	2.32386													4505.68	0.82	0.062	0.0116981	0.00460031		42.28	7.648	504.022	0.787547	2.82763													1316.12	5.135	0.135	0.045
1416.98	1.1	0.082	0.0146429	0.00699377		46.63	4.638	365.704	0.828214	2.32513													4505.7	0.71	0.06	0.0113208	0.0039832		42.44	7.663	504.282	0.790377	2.82909													1316.13	5.08	0.133	0.0443333
1417	1.1	0.079	0.0141071	0.00699377		46.79	4.656	366.064	0.831429	2.32742													4505.72	0.64	0.059	0.0111321	0.00359049		42.6	7.679	504.552	0.793396	2.83061													1316.15	4.982	0.132	0.044
1417.02	1.1	0.078	0.0139286	0.00699377		46.95	4.671	366.124	0.834107	2.32781													4505.73	0.53	0.057	0.0107547	0.00297337		42.76	7.695	505.082	0.796415	2.83358													1316.17	4.95	0.131	0.0436667
1417.03	1.1	0.076	0.0135714	0.00699377		47.11	4.688	366.16	0.837143	2.32803													4505.75	0.4	0.055	0.0103774	0.00224405		42.92	7.711	505.672	0.799434	2.83689													1316.18	4.839	0.128	0.0426667
1417.05	1.07	0.075	0.0133929	0.00680303		47.27	4.703	366.174	0.839821	2.32812													4505.77	0.34	0.054	0.0101887	0.00190745		43.08	7.728	506.362	0.802642	2.84076													1316.2	4.78	0.127	0.0423333
1417.07	1.06	0.074	0.0132143	0.00673945		47.43	4.719	366.034	0.842679	2.32723													4505.78	0.23	0.053	0.01	0.00129033		43.24	7.744	506.694	0.80566	2.84262													1316.22	4.73	0.125	0.0416667
1417.08	1.04	0.072	0.0128571	0.00661229		47.59	4.736	365.734	0.845714	2.32533													4505.8	0.1	0.051	0.00962264	0.000561014		43.4	7.76	507.102	0.808679	2.84491													1316.23	4.64	0.124	0.0413333
1417.1	1.019	0.071	0.0126786	0.00647877		47.75	4.751	365.399	0.848393	2.3232													4505.82	0.04	0.05	0.00943396	0.000224405		43.56	7.776	507.702	0.811698	2.84828													1316.25	4.502	0.122	0.0406667
1417.12	0.995	0.069	0.0123214	0.00632618		47.91	4.767	365.129	0.85125	2.32148													4505.83	-0.08	0.048	0.0090566	-0.000448811		43.72	7.791	507.962	0.814528	2.84974													1316.27	4.47	0.121	0.0403333
1417.13	0.966	0.067	0.0119643	0.0061418		48.07	4.783	365.014	0.854107	2.32075													4505.85	-0.21	0.046	0.00867925	-0.00117813		43.88	7.807	508.48	0.817547	2.85264													1316.28	4.38	0.119	0.0396667
1417.15	0.948	0.065	0.0116071	0.00602735		48.23	4.799	364.844	0.856964	2.31967													4505.87	-0.27	0.045	0.00849057	-0.00151474		44.04	7.822	509.125	0.820377	2.85626													1316.3	4.29	0.117	0.039
1417.17	0.91	0.064	0.0114286	0.00578575		48.39	4.815	364.859	0.859821	2.31976													4505.88	-0.4	0.043	0.00811321	-0.00224405		44.2	7.839	509.958	0.823585	2.86093													1316.32	4.25	0.116	0.0386667
1417.18	0.9	0.062	0.0110714	0.00572217		48.55	4.831	364.944	0.862679	2.3203													4505.9	-0.52	0.04	0.00754717	-0.00291727		44.36	7.855	510.702	0.826604	2.86511													1316.33	4.16	0.114	0.038
1417.2	0.87	0.06	0.0107143	0.00553143		48.71	4.847	365.284	0.865536	2.32246													4505.92	-0.58	0.039	0.00735849	-0.00325388		44.52	7.871	511.418	0.829623	2.86913													1316.35	4.07	0.112	0.0373333
1417.22	0.862	0.059	0.0105357	0.00548057		48.87	4.863	365.57	0.868393	2.32428													4505.93	-0.7	0.037	0.00698113	-0.0039271		44.68	7.887	512.022	0.832642	2.87251													1316.37	3.999	0.11	0.0366667
1417.23	0.85	0.057	0.0101786	0.00540427		49.03	4.879	365.872	0.87125	2.3262													4505.95	-0.81	0.035	0.00660377	-0.00454421		44.84	7.903	512.698	0.83566	2.87631													1316.38	3.933	0.109	0.0363333
1417.25	0.85	0.055	0.00982143	0.00540427		49.19	4.894	365.925	0.873929	2.32654													4505.97	-0.87	0.034	0.00641509	-0.00488082		45	7.919	513.312	0.838679	2.87975													1316.4	3.876	0.107	0.0356667
1417.27	0.842	0.054	0.00964286	0.00535341		49.35	4.91	366.16	0.876786	2.32803													4505.98	-0.99	0.033	0.00622642	-0.00555404		45.16	7.934	513.862	0.841509	2.88284													1316.42	3.84	0.106	0.0353333
1417.28	0.826	0.053	0.00946429	0.00525168		49.51	4.927	366.474	0.879821	2.33003													4506	-1.11	0.03	0.00566038	-0.00622725		45.32	7.95	514.502	0.844528	2.88643													1316.43	3.76	0.104	0.0346667
1417.3	0.819	0.05	0.00892857	0.00520718		49.67	4.942	366.864	0.8825	2.33251													4506.02	-1.17	0.029	0.0054717	-0.00656386		45.48	7.966	515.447	0.847547	2.89173													1316.45	3.67	0.102	0.034
1417.32	0.81	0.049	0.00875	0.00514996		49.83	4.959	367.304	0.885536	2.33531													4506.03	-1.3	0.027	0.00509434	-0.00729318		45.64	7.982	516.172	0.850566	2.8958													1316.47	3.63	0.101	0.0336667
1417.33	0.77	0.047	0.00839286	0.00489564		49.99	4.974	367.834	0.888214	2.33868													4506.05	-1.42	0.025	0.00471698	-0.0079664		45.81	7.998	517.032	0.853585	2.90062													1316.48	3.56	0.099	0.033
1417.35	0.71	0.045	0.00803571	0.00451416		50.15	4.99	368.008	0.891071	2.33978													4506.07	-1.48	0.024	0.0045283	-0.008303		45.97	8.014	518.032	0.856604	2.90623													1316.5	3.47	0.097	0.0323333
1417.37	0.67	0.044	0.00785714	0.00425984		50.31	5.008	368.164	0.894286	2.34078													4506.08	-1.59	0.022	0.00415094	-0.00892012		46.13	8.032	519.032	0.86	2.91184													1316.52	3.402	0.095	0.0316667
1417.38	0.58	0.042	0.0075	0.00368762		50.47	5.024	368.104	0.897143	2.34039													4506.1	-1.7	0.02	0.00377358	-0.00953723		46.29	8.048	519.922	0.863019	2.91683													1316.53	3.333	0.094	0.0313333
1417.4	0.48	0.04	0.00714286	0.00305183		50.63	5.04	368.084	0.9	2.34027													4506.12	-1.75	0.019	0.00358491	-0.00981774		46.45	8.064	520.635	0.866038	2.92083													1316.55	3.27	0.092	0.0306667
1417.42	0.42	0.039	0.00696429	0.00267035		50.79	5.054	368.097	0.9025	2.34035													4506.13	-1.85	0.017	0.00320755	-0.0103788		46.61	8.081	521.111	0.869245	2.9235													1316.57	3.209	0.09	0.03
1417.43	0.3	0.037	0.00660714	0.00190739		50.95	5.07	368.334	0.905357	2.34186													4506.15	-1.96	0.015	0.00283019	-0.0109959		46.77	8.096	521.554	0.872075	2.92599													1316.58	3.16	0.089	0.0296667
1417.45	0.15	0.035	0.00625	0.000953695		51.11	5.088	368.694	0.908571	2.34415													4506.17	-2.01	0.013	0.00245283	-0.0112764		46.93	8.112	522.089	0.875094	2.92899													1316.6	3.09	0.087	0.029
1417.47	0.08	0.034	0.00607143	0.000508638		51.28	5.104	369.194	0.911429	2.34732													4506.18	-2.08	0.012	0.00226415	-0.0116691		47.09	8.128	522.772	0.878113	2.93282													1316.62	3.019	0.085	0.0283333
1417.48	-0.05	0.032	0.00571429	-0.000317898		51.44	5.119	369.514	0.914107	2.34936													4506.2	-2.15	0.01	0.00188679	-0.0120618		47.25	8.144	523.484	0.881132	2.93682													1316.63	2.953	0.084	0.028
1417.5	-0.2	0.03	0.00535714	-0.00127159		51.6	5.136	370.104	0.917143	2.35311													4506.2	-2.15	0.01	0.00188679	-0.0120618		47.41	8.16	524.198	0.884151	2.94082													1316.65	2.9	0.082	0.0273333
1417.52	-0.253	0.029	0.00517857	-0.00160857		51.76	5.152	370.474	0.92	2.35546													4506.27	-2.325	0.005	0.000943396	-0.0130436		47.57	8.175	524.93	0.886981	2.94493													1316.67	2.819	0.08	0.0266667
1417.53	-0.36	0.027	0.00482143	-0.00228887		51.92	5.168	370.784	0.922857	2.35743													4506.28	-2.326	0.005	0.000943396	-0.0130492		47.73	8.192	525.922	0.890189	2.95049													1316.68	2.757	0.079	0.0263333
1417.55	-0.47	0.026	0.00464286	-0.00298825		52.08	5.184	371.044	0.925714	2.35909													4506.3	-2.32	0.006	0.00113208	-0.0130155		47.89	8.208	526.692	0.893208	2.95481													1316.7	2.687	0.077	0.0256667
1417.57	-0.62	0.024	0.00428571	-0.00394194		52.24	5.2	371.444	0.928571	2.36163													4506.32	-2.3	0.007	0.00132075	-0.0129033		48.05	8.224	527.455	0.896226	2.9591													1316.72	2.629	0.075	0.025
1417.58	-0.76	0.022	0.00392857	-0.00483206		52.4	5.216	371.834	0.931429	2.36411													4506.33	-2.26	0.009	0.00169811	-0.0126789		48.21	8.24	527.888	0.899245	2.96152													1316.73	2.553	0.074	0.0246667
1417.6	-0.83	0.021	0.00375	-0.00527711		52.56	5.232	372.174	0.934286	2.36627													4506.35	-2.16	0.011	0.00207547	-0.0121179		48.37	8.256	528.582	0.902264	2.96542													1316.75	2.49	0.072	0.024
1417.62	-0.963	0.019	0.00339286	-0.00612272		52.72	5.247	372.484	0.936964	2.36824													4506.37	-2.1	0.013	0.00245283	-0.0117813		48.53	8.272	529.272	0.905283	2.96929													1316.77	2.419	0.07	0.0233333
1417.63	-1.18	0.017	0.00303571	-0.0075024		52.88	5.263	372.916	0.939821	2.37099													4506.38	-2.01	0.013	0.00245283	-0.0112764		48.69	8.287	529.992	0.908113	2.97333													1316.78	2.363	0.069	0.023
1417.65	-1.27	0.016	0.00285714	-0.00807462		53.04	5.28	373.284	0.942857	2.37333													4506.4	-1.84	0.016	0.00301887	-0.0103227		48.85	8.303	530.782	0.911132	2.97776													1316.8	2.296	0.067	0.0223333
1417.67	-1.46	0.014	0.0025	-0.00928263		53.2	5.296	373.664	0.945714	2.37574													4506.42	-1.78	0.017	0.00320755	-0.00998604		49.01	8.319	531.79	0.914151	2.98341													1316.82	2.229	0.065	0.0216667
1417.68	-1.583	0.012	0.00214286	-0.0100647		53.36	5.313	373.844	0.94875	2.37689													4506.43	-1.65	0.019	0.00358491	-0.00925673		49.17	8.335	532.652	0.91717	2.98825													1316.83	2.158	0.064	0.0213333
1417.7	-1.75	0.011	0.00196429	-0.0111264		53.52	5.328	374.024	0.951429	2.37803													4506.45	-1.51	0.021	0.00396226	-0.00847131		49.33	8.352	533.382	0.920377	2.99235													1316.85	2.087	0.062	0.0206667
1417.72	-1.94	0.009	0.00160714	-0.0123345		53.68	5.345	374.094	0.954464	2.37848													4506.47	-1.45	0.023	0.00433962	-0.0081347		49.49	8.367	533.992	0.923208	2.99577													1316.87	2.06	0.06	0.02
1417.72	-1.94	0.009	0.00160714	-0.0123345		53.84	5.36	374.174	0.957143	2.37899													4506.48	-1.31	0.024	0.0045283	-0.00734928		49.65	8.383	534.971	0.926226	3.00126													1316.88	1.99	0.059	0.0196667
1417.73	-2.13	0.007	0.00125	-0.0135425		54	5.377	374.232	0.960179	2.37936													4506.5	-1.18	0.026	0.00490566	-0.00661996		49.81	8.4	535.631	0.929434	3.00496													1316.9	1.906	0.057	0.019
1417.78	-2.6	0.003	0.000535714	-0.0165307		54.16	5.391	374.394	0.962679	2.38039													4506.52	-1.1	0.028	0.00528302	-0.00617115		49.97	8.415	536.341	0.932264	3.00895													1316.92	1.839	0.055	0.0183333
1417.8	-2.66	0.003	0.000535714	-0.0169122		54.32	5.409	374.802	0.965893	2.38298													4506.53	-0.93	0.029	0.0054717	-0.00521743		50.13	8.43	536.971	0.935094	3.01248													1316.93	1.763	0.054	0.018
1417.82	-2.67	0.004	0.000714286	-0.0169758		54.48	5.425	375.004	0.96875	2.38426													4506.55	-0.823	0.031	0.00584906	-0.00461714		50.29	8.446	537.851	0.938113	3.01742													1316.95	1.69	0.052	0.0173333
1417.83	-2.6	0.005	0.000892857	-0.0165307		54.64	5.441	375.304	0.971607	2.38617													4506.57	-0.76	0.032	0.00603774	-0.0042637		50.45	8.462	538.921	0.941132	3.02342													1316.97	1.619	0.05	0.0166667
1417.85	-2.54	0.006	0.00107143	-0.0161492		54.8	5.456	375.614	0.974286	2.38814													4506.58	-0.63	0.034	0.00641509	-0.00353439		50.61	8.478	539.941	0.944151	3.02914													1316.98	1.572	0.049	0.0163333
1417.87	-2.38	0.008	0.00142857	-0.015132		54.96	5.472	375.954	0.977143	2.3903													4506.6	-0.5	0.036	0.00679245	-0.00280507		50.77	8.495	540.769	0.947358	3.03379													1317	1.56	0.047	0.0156667
1417.88	-2.13	0.01	0.00178571	-0.0135425		55.12	5.488	376.219	0.98	2.39199													4506.62	-0.43	0.038	0.00716981	-0.00241236		50.93	8.511	541.551	0.950377	3.03818													1317.02	1.453	0.045	0.015
1417.9	-2	0.011	0.00196429	-0.0127159		55.28	5.504	376.349	0.982857	2.39282													4506.63	-0.25	0.039	0.00735849	-0.00140253		51.09	8.527	542.486	0.953396	3.04342													1317.03	1.39	0.044	0.0146667
1417.92	-1.77	0.013	0.00232143	-0.0112536		55.44	5.52	376.5	0.985714	2.39378													4506.65	-0.144	0.041	0.00773585	-0.00080786		51.25	8.542	543.001	0.956226	3.04631													1317.05	1.35	0.043	0.0143333
1417.93	-1.53	0.015	0.00267857	-0.00972769		55.6	5.536	376.6	0.988571	2.39441													4506.67	-0.09	0.042	0.00792453	-0.000504912		51.41	8.557	543.597	0.959057	3.04965													1317.07	1.247	0.04	0.0133333
1417.95	-1.41	0.016	0.00285714	-0.00896474		55.76	5.552	376.652	0.991429	2.39474													4506.68	0.06	0.044	0.00830189	0.000336608		51.57	8.572	544.261	0.961887	3.05338													1317.08	1.167	0.039	0.013
1417.97	-1.18	0.018	0.00321429	-0.0075024		55.92	5.568	376.86	0.994286	2.39606													4506.7	0.17	0.045	0.00849057	0.000953723		51.73	8.589	545.331	0.965094	3.05938													1317.1	1.1	0.037	0.0123333
1417.98	-0.95	0.02	0.00357143	-0.00604007		56.08	5.584	376.992	0.997143	2.3969													4506.72	0.23	0.046	0.00867925	0.00129033		51.89	8.605	546.271	0.968113	3.06466													1317.12	1.033	0.035	0.0116667
1418	-0.83	0.021	0.00375	-0.00527711		56.24	5.6	377.229	1	2.39841													4506.73	0.34	0.048	0.0090566	0.00190745		52.05	8.621	547.241	0.971132	3.0701													1317.13	0.967	0.034	0.0113333
1418.02	-0.58	0.023	0.00410714	-0.00368762		56.4	5.616	377.302	1.00286	2.39887													4506.75	0.4	0.049	0.00924528	0.00224405		52.21	8.638	548.321	0.97434	3.07616													1317.15	0.94	0.033	0.011
1418.03	-0.37	0.025	0.00446429	-0.00235245		56.56	5.633	377.384	1.00589	2.3994													4506.77	0.52	0.051	0.00962264	0.00291727		52.37	8.656	549.72	0.977736	3.084													1317.17	0.86	0.031	0.0103333
1418.05	-0.26	0.026	0.00464286	-0.00165307		56.72	5.649	377.26	1.00875	2.39861													4506.78	0.65	0.053	0.01	0.00364659		52.53	8.671	550.519	0.980566	3.08849													1317.18	0.77	0.029	0.00966667
1418.07	-0.06	0.028	0.005	-0.000381478		56.88	5.665	377.008	1.01161	2.39701													4506.8	0.76	0.055	0.0103774	0.0042637		52.7	8.688	551.311	0.983774	3.09293													1317.2	0.7	0.027	0.009
1418.08	0.13	0.03	0.00535714	0.000826536		57.04	5.682	376.854	1.01464	2.39603													4506.82	0.82	0.056	0.010566	0.00460031		52.86	8.704	552.021	0.986792	3.09691													1317.22	0.627	0.025	0.00833333
1418.1	0.22	0.031	0.00553571	0.00139875		57.2	5.697	376.594	1.01732	2.39437													4506.83	0.957	0.058	0.0109434	0.0053689		53.02	8.72	552.791	0.989811	3.10123													1317.23	0.553	0.024	0.008
1418.12	0.38	0.033	0.00589286	0.00241603		57.36	5.714	376.504	1.02036	2.3938													4506.85	0.99	0.059	0.0111321	0.00555404		53.18	8.735	553.491	0.992642	3.10516													1317.25	0.52	0.023	0.00766667
1418.13	0.55	0.035	0.00625	0.00349688		57.52	5.73	376.445	1.02321	2.39343													4506.87	1.1	0.061	0.0115094	0.00617115		53.34	8.751	554.582	0.99566	3.11128													1317.27	0.44	0.02	0.00666667
1418.15	0.63	0.036	0.00642857	0.00400552		57.68	5.745	376.354	1.02589	2.39285													4506.88	1.19	0.063	0.0118868	0.00667606		53.5	8.767	555.516	0.998679	3.11652													1317.28	0.347	0.019	0.00633333
1418.17	0.8	0.038	0.00678571	0.00508638		57.84	5.761	376.254	1.02875	2.39221													4506.9	1.24	0.064	0.0120755	0.00695657		53.66	8.784	556.571	1.00189	3.12244													1317.3	0.28	0.017	0.00566667
1418.18	0.97	0.04	0.00714286	0.00616723		58	5.777	376.094	1.03161	2.39119													4506.92	1.33	0.067	0.0126415	0.00746148		53.82	8.799	557.331	1.00472	3.1267													1317.32	0.203	0.015	0.005
1418.2	1.034	0.041	0.00732143	0.00657414		58.16	5.794	375.684	1.03464	2.38859													4506.93	1.453	0.068	0.0128302	0.00815153		53.98	8.816	558.216	1.00792	3.13167													1317.33	0.123	0.014	0.00466667
1418.22	1.19	0.043	0.00767857	0.00756598		58.33	5.81	375.304	1.0375	2.38617													4506.95	1.48	0.069	0.0130189	0.008303		54.14	8.832	558.841	1.01094	3.13517													1317.35	0.09	0.013	0.00433333
1418.23	1.35	0.045	0.00803571	0.00858326		58.49	5.825	374.784	1.04018	2.38287													4506.97	1.61	0.071	0.0133962	0.00903232		54.3	8.849	559.463	1.01415	3.13866													1317.37	-0.017	0.01	0.00333333
1418.25	1.43	0.046	0.00821429	0.0090919		58.65	5.842	374.184	1.04321	2.37905													4506.98	1.73	0.073	0.0137736	0.00970554		54.46	8.864	560.027	1.01698	3.14183													1317.38	-0.08	0.009	0.003
1418.27	1.57	0.048	0.00857143	0.00998201		58.81	5.858	373.204	1.04607	2.37282													4507	1.8	0.075	0.0141509	0.0100982		54.62	8.88	560.771	1.02	3.146													1324.02	-0.203	-0.001	-0.000333333
1418.28	1.73	0.05	0.00892857	0.0109993		58.97	5.874	372.164	1.04893	2.36621													4507.02	1.93	0.076	0.0143396	0.0108276		54.78	8.896	561.571	1.02302	3.15049													1324.03	-0.203	-0.001	-0.000333333
1418.3	1.8	0.051	0.00910714	0.0114443		59.13	5.889	371.364	1.05161	2.36112													4507.03	2.06	0.078	0.014717	0.0115569		54.94	8.912	562.471	1.02604	3.15554													1324.05	-0.21	-0.001	-0.000333333
1418.32	1.95	0.053	0.00946429	0.012398		59.29	5.905	370.664	1.05446	2.35667													4507.05	2.12	0.079	0.0149057	0.0118935		55.1	8.927	563.241	1.02887	3.15986													1324.07	-0.213	0	0
1418.33	2.09	0.055	0.00982143	0.0132882		59.45	5.921	369.994	1.05732	2.35241													4507.07	2.24	0.081	0.015283	0.0125667		55.26	8.944	564.431	1.03208	3.16654													1324.08	-0.2	0.001	0.000333333
1418.35	2.16	0.056	0.01	0.0137332		59.61	5.937	369.304	1.06018	2.34802													4507.08	2.383	0.083	0.0156604	0.013369		55.42	8.96	565.471	1.03509	3.17237													1324.1	-0.17	0.003	0.001
1418.37	2.28	0.058	0.0103571	0.0144962		59.77	5.953	368.634	1.06304	2.34376													4507.1	2.43	0.084	0.0158491	0.0136326		55.58	8.977	566.411	1.0383	3.17764													1324.12	-0.12	0.005	0.00166667
1418.38	2.36	0.06	0.0107143	0.0150048		59.93	5.97	367.774	1.06607	2.3383													4507.12	2.57	0.086	0.0162264	0.0144181		55.74	8.992	567.071	1.04113	3.18135													1324.13	-0.043	0.006	0.002
1418.4	2.37	0.061	0.0108929	0.0150684		60.09	5.987	366.788	1.06911	2.33203													4507.13	2.69	0.088	0.0166038	0.0150913		55.9	9.008	567.871	1.04415	3.18583													1324.15	0.05	0.008	0.00266667
1418.42	2.36	0.063	0.01125	0.0150048		60.25	6.002	365.614	1.07179	2.32456													4507.15	2.75	0.09	0.0169811	0.0154279		56.06	9.024	568.651	1.04717	3.19021													1324.17	0.133	0.01	0.00333333
1418.43	2.32	0.065	0.0116071	0.0147505		60.41	6.017	364.084	1.07446	2.31483													4507.17	2.87	0.091	0.0171698	0.0161011		56.22	9.04	569.501	1.05019	3.19498													1324.18	0.22	0.011	0.00366667
1418.45	2.293	0.066	0.0117857	0.0145788		60.57	6.033	362.564	1.07732	2.30517													4507.18	3.023	0.093	0.0175472	0.0169594		56.38	9.055	570.231	1.05302	3.19907													1324.2	0.31	0.013	0.00433333
1418.47	2.22	0.068	0.0121429	0.0141147		60.73	6.05	360.275	1.08036	2.29062													4507.2	3.07	0.094	0.0177358	0.0172231		56.54	9.071	571.251	1.05604	3.2048													1324.22	0.393	0.015	0.005
1418.48	2.17	0.07	0.0125	0.0137968		60.89	6.065	357.964	1.08304	2.27592													4507.22	3.17	0.096	0.0181132	0.0177841		56.7	9.088	572.361	1.05925	3.21102													1324.23	0.477	0.017	0.00566667
1418.5	2.14	0.07	0.0125	0.0136061		61.05	6.081	355.214	1.08589	2.25844													4507.23	3.3	0.098	0.0184906	0.0185135		56.86	9.104	573.181	1.06226	3.21562													1324.25	0.56	0.018	0.006
1418.52	2.1	0.072	0.0128571	0.0133517		61.21	6.097	351.834	1.08875	2.23695													4507.25	3.36	0.1	0.0188679	0.0188501		57.02	9.12	573.951	1.06528	3.21994													1324.27	0.653	0.019	0.00633333
1418.53	2.09	0.074	0.0132143	0.0132882		61.37	6.113	349.284	1.09161	2.22074													4507.27	3.47	0.101	0.0190566	0.0194672		57.18	9.136	574.881	1.0683	3.22516													1324.28	0.76	0.022	0.00733333
1418.55	2.08	0.075	0.0133929	0.0132246		61.53	6.13	347.694	1.09464	2.21063													4507.28	3.61	0.103	0.019434	0.0202526		57.34	9.152	575.741	1.07132	3.22999													1324.3	0.81	0.023	0.00766667
1418.57	2.08	0.077	0.01375	0.0132246		61.69	6.145	346.494	1.09732	2.203													4507.3	3.65	0.104	0.0196226	0.020477		57.5	9.168	576.421	1.07434	3.2338													1324.32	0.883	0.025	0.00833333
1418.58	2.1	0.08	0.0142857	0.0133517		61.85	6.161	345.54	1.10018	2.19693													4507.32	3.78	0.106	0.02	0.0212063		57.66	9.183	577.031	1.07717	3.23722													1324.33	0.963	0.026	0.00866667
1418.6	2.11	0.081	0.0144643	0.0134153		62.01	6.176	345.07	1.10286	2.19394													4507.33	3.9	0.108	0.0203774	0.0218795		57.82	9.198	577.521	1.08	3.23997													1324.35	0.99	0.028	0.00933333
1418.62	2.12	0.083	0.0148214	0.0134789		62.17	6.192	344.875	1.10571	2.1927													4507.35	3.95	0.109	0.020566	0.02216		57.98	9.214	578.431	1.08302	3.24508													1324.37	1.113	0.03	0.01
1418.63	2.16	0.085	0.0151786	0.0137332		62.33	6.21	344.725	1.10893	2.19175													4507.37	4.07	0.111	0.0209434	0.0228333		58.14	9.23	579.206	1.08604	3.24943													1324.38	1.183	0.031	0.0103333
1418.65	2.2	0.085	0.0151786	0.0139875		62.49	6.225	344.695	1.11161	2.19156													4507.38	4.19	0.113	0.0213208	0.0235065		58.3	9.246	580.111	1.08906	3.2545													1324.4	1.26	0.033	0.011
1418.67	2.29	0.087	0.0155357	0.0145597		62.65	6.242	344.515	1.11464	2.19042													4507.4	4.25	0.114	0.0215094	0.0238431		58.46	9.262	580.991	1.09208	3.25944													1324.42	1.327	0.035	0.0116667
1418.68	2.39	0.089	0.0158929	0.0151955		62.81	6.257	344.401	1.11732	2.18969													4507.42	4.35	0.116	0.0218868	0.0244041		58.62	9.279	582.431	1.09528	3.26752													1324.43	1.397	0.036	0.012
1418.7	2.43	0.09	0.0160714	0.0154499		62.97	6.273	344.107	1.12018	2.18782													4507.43	4.47	0.118	0.0222642	0.0250773		58.78	9.295	583.001	1.0983	3.27072													1324.45	1.43	0.038	0.0126667
1418.72	2.52	0.092	0.0164286	0.0160221		63.13	6.291	343.875	1.12339	2.18635													4507.45	4.52	0.12	0.0226415	0.0253578		58.94	9.31	583.416	1.10113	3.27304													1324.47	1.54	0.04	0.0133333
1418.73	2.6	0.094	0.0167857	0.0165307		63.29	6.305	343.455	1.12589	2.18368													4507.47	4.65	0.121	0.0228302	0.0260871		59.1	9.325	583.981	1.10396	3.27621													1324.48	1.603	0.041	0.0136667
1418.75	2.64	0.095	0.0169643	0.016785		63.45	6.322	343.045	1.12893	2.18107													4507.48	4.772	0.123	0.0232075	0.0267716		59.26	9.341	584.695	1.10698	3.28022													1324.5	1.63	0.042	0.014
1418.77	2.69	0.097	0.0173214	0.0171029		63.61	6.338	342.495	1.13179	2.17757													4507.5	4.81	0.124	0.0233962	0.0269848		59.42	9.357	585.491	1.11	3.28468													1324.52	1.74	0.045	0.015
1418.78	2.74	0.1	0.0178571	0.0174208		63.77	6.354	341.895	1.13464	2.17376													4507.52	4.94	0.126	0.0237736	0.0277141		59.58	9.373	586.417	1.11302	3.28988													1324.53	1.807	0.045	0.015
1418.8	2.77	0.101	0.0180357	0.0176116		63.93	6.37	341.405	1.1375	2.17064													4507.53	5.05	0.128	0.0241509	0.0283312		59.75	9.391	587.281	1.11642	3.29473													1324.55	1.84	0.046	0.0153333
1418.82	2.84	0.102	0.0182143	0.0180566		64.09	6.386	340.875	1.14036	2.16727													4507.55	5.11	0.129	0.0243396	0.0286678		59.91	9.407	588.221	1.11943	3.3													1324.57	1.947	0.049	0.0163333
1418.83	2.89	0.104	0.0185714	0.0183745		64.25	6.402	340.335	1.14321	2.16384													4507.57	5.23	0.131	0.024717	0.029341		60.07	9.423	588.931	1.12245	3.30398													1324.58	2.003	0.05	0.0166667
1418.85	2.9	0.105	0.01875	0.0184381		64.41	6.419	339.515	1.14625	2.15863													4507.58	5.34	0.133	0.0250943	0.0299581		60.23	9.439	589.591	1.12547	3.30769													1324.6	2.03	0.051	0.017
1418.87	2.91	0.107	0.0191071	0.0185017		64.57	6.433	338.471	1.14875	2.15199													4507.6	5.4	0.134	0.025283	0.0302947		60.39	9.456	590.179	1.12868	3.31099													1324.62	2.127	0.054	0.018
1418.88	2.9	0.109	0.0194643	0.0184381		64.73	6.451	337.595	1.15196	2.14642													4507.62	5.5	0.136	0.0256604	0.0308558		60.55	9.472	590.801	1.1317	3.31447													1324.63	2.189	0.055	0.0183333
1418.9	2.9	0.11	0.0196429	0.0184381		64.89	6.467	336.855	1.15482	2.14171													4507.63	5.63	0.138	0.0260377	0.0315851		60.71	9.488	591.173	1.13472	3.31656													1324.65	2.247	0.057	0.019
1418.92	2.91	0.112	0.02	0.0185017		65.05	6.483	336.095	1.15768	2.13688													4507.65	5.782	0.14	0.0264151	0.0324378		60.87	9.504	591.711	1.13774	3.31958													1324.67	2.307	0.059	0.0196667
1418.93	2.91	0.114	0.0203571	0.0185017		65.22	6.498	335.075	1.16036	2.1304													4507.67	5.84	0.141	0.0266038	0.0327632		61.03	9.52	592.163	1.14075	3.32212													1324.68	2.372	0.06	0.02
1418.95	2.93	0.115	0.0205357	0.0186288		65.38	6.514	333.865	1.16321	2.1227													4507.68	5.96	0.143	0.0269811	0.0334364		61.19	9.535	592.781	1.14358	3.32558													1324.7	2.41	0.062	0.0206667
1418.97	2.99	0.117	0.0208929	0.0190103		65.54	6.53	332.655	1.16607	2.11501													4507.7	6.064	0.145	0.0273585	0.0340199		61.35	9.551	593.339	1.1466	3.32871													1324.72	2.507	0.064	0.0213333
1418.98	3.04	0.119	0.02125	0.0193282		65.7	6.546	331.165	1.16893	2.10554													4507.72	6.13	0.147	0.0277358	0.0343901		61.51	9.568	594.257	1.14981	3.33386													1324.73	2.58	0.066	0.022
1419	3.09	0.12	0.0214286	0.0196461		65.86	6.563	329.725	1.17196	2.09638													4507.73	6.264	0.148	0.0279245	0.0351419		61.67	9.584	594.941	1.15283	3.3377													1324.75	2.616	0.067	0.0223333
1419.02	3.19	0.122	0.0217857	0.0202819		66.02	6.58	328.571	1.175	2.08904													4507.75	6.355	0.15	0.0283019	0.0356524		61.83	9.601	595.457	1.15604	3.3406													1324.77	2.683	0.069	0.023
1419.03	3.27	0.124	0.0221429	0.0207906		66.18	6.595	327.855	1.17768	2.08449													4507.77	6.438	0.152	0.0286792	0.0361181		61.99	9.616	595.951	1.15887	3.34337													1324.78	2.739	0.07	0.0233333
1419.05	3.3	0.125	0.0223214	0.0209813		66.34	6.611	326.895	1.18054	2.07839													4507.78	6.534	0.153	0.0288679	0.0366566		62.15	9.632	596.501	1.16189	3.34645													1324.8	2.806	0.072	0.024
1419.07	3.34	0.127	0.0226786	0.0212356		66.5	6.627	325.905	1.18339	2.07209													4507.8	6.58	0.154	0.0290566	0.0369147		62.31	9.649	597.061	1.16509	3.34959													1324.82	2.857	0.074	0.0246667
1419.08	3.36	0.129	0.0230357	0.0213628		66.66	6.643	324.885	1.18625	2.06561													4507.82	6.68	0.156	0.029434	0.0374757		62.47	9.664	597.451	1.16792	3.35178													1324.83	2.919	0.075	0.025
1419.1	3.36	0.13	0.0232143	0.0213628		66.82	6.659	324.175	1.18911	2.06109													4507.83	6.804	0.158	0.0298113	0.0381714		62.63	9.679	597.88	1.17075	3.35419													1324.85	2.977	0.077	0.0256667
1419.12	3.37	0.132	0.0235714	0.0214264		66.98	6.675	323.635	1.19196	2.05766													4507.85	6.85	0.16	0.0301887	0.0384294		62.79	9.695	598.73	1.17377	3.35896													1324.87	3.04	0.079	0.0263333
1419.13	3.42	0.134	0.0239286	0.0217443		67.14	6.691	323.255	1.19482	2.05525													4507.87	6.96	0.161	0.0303774	0.0390466		62.95	9.711	599.69	1.17679	3.36434													1324.88	3.13	0.081	0.027
1419.15	3.44	0.135	0.0241071	0.0218714		67.3	6.708	322.386	1.19786	2.04972													4507.88	7.084	0.163	0.0307547	0.0397422		63.11	9.728	600.4	1.18	3.36833													1324.9	3.166	0.082	0.0273333
1419.17	3.51	0.137	0.0244643	0.0223165		67.46	6.723	321.325	1.20054	2.04297													4507.9	7.175	0.165	0.0311321	0.0402527		63.27	9.744	600.78	1.18302	3.37046													1324.92	3.24	0.084	0.028
1419.18	3.56	0.139	0.0248214	0.0226344		67.62	6.739	320.625	1.20339	2.03852													4507.92	7.268	0.167	0.0315094	0.0407745		63.43	9.76	601.25	1.18604	3.3731													1324.93	3.287	0.085	0.0283333
1419.2	3.568	0.14	0.025	0.0226852		67.78	6.756	319.873	1.20643	2.03374													4507.93	7.354	0.168	0.0316981	0.041257		63.59	9.776	601.73	1.18906	3.37579													1324.95	3.31	0.086	0.0286667
1419.22	3.56	0.142	0.0253571	0.0226344		67.94	6.771	318.425	1.20911	2.02454													4507.95	7.4	0.169	0.0318868	0.041515		63.75	9.791	602	1.19189	3.3773													1324.97	3.403	0.089	0.0296667
1419.23	3.51	0.144	0.0257143	0.0223165		68.1	6.787	316.325	1.21196	2.01118													4507.97	7.5	0.171	0.0322642	0.042076		63.91	9.806	602.47	1.19472	3.37994													1324.98	3.467	0.09	0.03
1419.25	3.48	0.145	0.0258929	0.0221257		68.26	6.803	315.031	1.21482	2.00296													4507.98	7.612	0.173	0.0326415	0.0427044		64.07	9.822	603.324	1.19774	3.38473													1325	3.49	0.091	0.0303333
1419.27	3.43	0.147	0.02625	0.0218078		68.42	6.818	313.905	1.2175	1.9958													4508	7.65	0.174	0.0328302	0.0429176		64.23	9.839	604.26	1.20094	3.38998													1325.02	3.583	0.094	0.0313333
1419.28	3.47	0.149	0.0266071	0.0220622		68.58	6.835	312.335	1.22054	1.98582													4508.02	7.76	0.176	0.0332075	0.0435347		64.39	9.854	604.88	1.20377	3.39346													1325.03	3.639	0.095	0.0316667
1419.3	3.56	0.15	0.0267857	0.0226344		68.74	6.85	310.75	1.22321	1.97574													4508.03	7.87	0.178	0.0335849	0.0441518		64.55	9.871	605.65	1.20698	3.39778													1325.05	3.697	0.097	0.0323333
1419.32	3.76	0.152	0.0271429	0.023906		68.9	6.866	309.195	1.22607	1.96585													4508.05	7.93	0.18	0.0339623	0.0444884		64.71	9.887	606.21	1.21	3.40092													1325.07	3.763	0.099	0.033
1419.33	3.95	0.154	0.0275	0.025114		69.06	6.883	308.6	1.22911	1.96207													4508.07	8.05	0.181	0.0341509	0.0451616		64.87	9.904	607.28	1.21321	3.40692													1325.08	3.827	0.1	0.0333333
1419.35	4.04	0.155	0.0276786	0.0256862		69.22	6.899	307.935	1.23196	1.95784													4508.08	8.15	0.183	0.0345283	0.0457226		65.03	9.92	607.772	1.21623	3.40968													1325.1	3.877	0.103	0.0343333
1419.37	4.24	0.157	0.0280357	0.0269578		69.38	6.915	307.361	1.23482	1.95419													4508.1	8.251	0.185	0.0349057	0.0462892		65.19	9.936	608.06	1.21925	3.4113													1325.12	3.96	0.104	0.0346667
1419.38	4.44	0.159	0.0283929	0.0282294		69.54	6.93	306.729	1.2375	1.95017													4508.12	8.32	0.186	0.0350943	0.0466763		65.35	9.951	608.43	1.22208	3.41338													1325.13	3.997	0.106	0.0353333
1419.4	4.56	0.16	0.0285714	0.0289923		69.7	6.946	305.833	1.24036	1.94448													4508.13	8.44	0.188	0.0354717	0.0473496		65.51	9.968	609.07	1.22528	3.41697													1325.15	4.047	0.107	0.0356667
1419.42	4.76	0.162	0.0289286	0.0302639		69.86	6.962	305.087	1.24321	1.93973													4508.15	8.53	0.19	0.0358491	0.0478545		65.67	9.984	609.678	1.2283	3.42038													1325.17	4.12	0.109	0.0363333
1419.43	4.94	0.164	0.0292857	0.0314084		70.02	6.979	305.088	1.24625	1.93974													4508.17	8.623	0.191	0.0360377	0.0483762		65.83	10	610.272	1.23132	3.42371													1325.18	4.167	0.111	0.037
1419.45	5.03	0.165	0.0294643	0.0319806		70.18	6.994	304.915	1.24893	1.93864													4508.18	8.717	0.193	0.0364151	0.0489036		65.99	10.016	610.786	1.23434	3.42659													1325.2	4.217	0.112	0.0373333
1419.47	5.2	0.167	0.0298214	0.0330614		70.34	7.011	304.485	1.25196	1.93591													4508.2	8.8	0.195	0.0367925	0.0493692		66.15	10.033	611.434	1.23755	3.43023													1325.22	4.3	0.114	0.038
1419.48	5.38	0.169	0.0301786	0.0342059		70.5	7.028	304.085	1.255	1.93336													4508.22	8.898	0.196	0.0369811	0.049919		66.31	10.048	611.906	1.24038	3.43288													1325.23	4.37	0.116	0.0386667
1419.5	5.47	0.17	0.0303571	0.0347781		70.66	7.044	304.055	1.25786	1.93317													4508.23	9.007	0.198	0.0373585	0.0505305		66.47	10.065	612.545	1.24358	3.43646													1325.25	4.406	0.117	0.039
1419.52	5.63	0.172	0.0307143	0.0357954		70.82	7.059	304.147	1.26054	1.93376													4508.25	9.098	0.2	0.0377358	0.051041		66.64	10.082	612.88	1.24679	3.43834													1325.27	4.457	0.119	0.0396667
1419.53	5.8	0.174	0.0310714	0.0368762		70.98	7.076	303.835	1.26357	1.93177													4508.27	9.193	0.201	0.0379245	0.051574		66.8	10.098	613.23	1.24981	3.4403													1325.28	4.524	0.12	0.04
1419.55	5.89	0.175	0.03125	0.0374484		71.14	7.092	303.941	1.26643	1.93245													4508.28	9.277	0.203	0.0383019	0.0520452		66.96	10.113	613.57	1.25264	3.44221													1325.3	4.62	0.122	0.0406667
1419.57	6.06	0.177	0.0316071	0.0385293		71.3	7.107	303.819	1.26911	1.93167													4508.3	9.368	0.205	0.0386792	0.0525558		67.12	10.129	613.83	1.25566	3.44367													1325.32	4.7	0.124	0.0413333
1419.58	6.24	0.179	0.0319643	0.0396737		71.46	7.123	303.778	1.27196	1.93141													4508.32	9.463	0.206	0.0388679	0.0530887		67.28	10.145	614.2	1.25868	3.44575													1325.33	4.77	0.126	0.042
1419.6	6.33	0.181	0.0323214	0.0402459		71.62	7.139	303.585	1.27482	1.93018													4508.33	9.558	0.208	0.0392453	0.0536217		67.44	10.161	614.645	1.2617	3.44824													1325.35	4.802	0.127	0.0423333
1419.62	6.5	0.182	0.0325	0.0413268		71.78	7.155	303.595	1.27768	1.93025													4508.35	9.658	0.21	0.0396226	0.0541827		67.6	10.177	615.045	1.26472	3.45049													1325.37	4.87	0.129	0.043
1419.63	6.67	0.184	0.0328571	0.0424077		71.94	7.172	304.095	1.28071	1.93343													4508.37	9.743	0.211	0.0398113	0.0546596		67.76	10.193	615.64	1.26774	3.45383													1325.38	4.94	0.131	0.0436667
1419.65	6.75	0.185	0.0330357	0.0429163		72.11	7.188	304.355	1.28357	1.93508													4508.38	9.838	0.213	0.0401887	0.0551925		67.92	10.21	616.169	1.27094	3.45679													1325.4	4.972	0.132	0.044
1419.67	6.93	0.187	0.0333929	0.0440607		72.27	7.205	304.565	1.28661	1.93641													4508.4	9.93	0.215	0.040566	0.0557087		68.08	10.226	616.526	1.27396	3.4588													1325.42	5.05	0.134	0.0446667
1419.68	7.09	0.189	0.03375	0.045078		72.43	7.221	304.795	1.28946	1.93788													4508.42	9.98	0.216	0.0407547	0.0559892		68.24	10.241	616.568	1.27679	3.45903													1325.43	5.095	0.135	0.045
1419.7	7.18	0.19	0.0339286	0.0456502		72.59	7.237	304.985	1.29232	1.93909													4508.43	10.098	0.218	0.0411321	0.0566512		68.4	10.257	616.9	1.27981	3.46089													1325.45	5.162	0.137	0.0456667
1419.72	7.369	0.192	0.0342857	0.0468519		72.75	7.253	305.105	1.29518	1.93985													4508.45	10.19	0.22	0.0415094	0.0571673		68.56	10.274	617.16	1.28302	3.46235													1325.47	5.23	0.139	0.0463333
1419.73	7.5	0.194	0.0346429	0.0476848		72.92	7.269	305.258	1.29804	1.94082													4508.47	10.283	0.221	0.0416981	0.057689		68.72	10.289	617.26	1.28585	3.46291													1325.48	5.31	0.141	0.047
1419.75	7.636	0.196	0.035	0.0485495		73.08	7.284	305.565	1.30071	1.94277													4508.48	10.387	0.223	0.0420755	0.0582725		68.88	10.304	617.53	1.28868	3.46443													1325.5	5.342	0.142	0.0473333
1419.77	7.75	0.197	0.0351786	0.0492743		73.24	7.301	305.787	1.30375	1.94418													4508.5	10.47	0.225	0.0424528	0.0587381		69.04	10.32	618.05	1.2917	3.46735													1325.52	5.42	0.144	0.048
1419.78	7.923	0.199	0.0355357	0.0503742		73.4	7.316	305.895	1.30643	1.94487													4508.52	10.553	0.226	0.0426415	0.0592038		69.2	10.336	618.56	1.29472	3.47021													1325.53	5.455	0.146	0.0486667
1419.8	8.01	0.2	0.0357143	0.0509273		73.56	7.333	305.885	1.30946	1.94481													4508.53	10.646	0.228	0.0430189	0.0597255		69.36	10.352	618.94	1.29774	3.47234													1325.55	5.514	0.147	0.049
1419.82	8.209	0.202	0.0360714	0.0521926		73.72	7.348	305.895	1.31214	1.94487													4508.55	10.738	0.23	0.0433962	0.0602417		69.52	10.368	619.18	1.30075	3.47368													1325.57	5.574	0.148	0.0493333
1419.83	8.34	0.204	0.0364286	0.0530255		73.88	7.365	305.837	1.31518	1.9445													4508.57	10.8	0.231	0.0435849	0.0605895		69.68	10.384	619.51	1.30377	3.47554													1325.58	5.625	0.15	0.05
1419.85	8.476	0.206	0.0367857	0.0538901		74.04	7.381	305.705	1.31804	1.94366													4508.58	10.91	0.233	0.0439623	0.0612066		69.84	10.4	619.82	1.30679	3.47728													1325.59	5.652	0.151	0.0503333
1419.87	8.58	0.207	0.0369643	0.0545514		74.2	7.396	305.645	1.32071	1.94328													4508.6	11.008	0.235	0.0443396	0.0617564		70	10.417	620.15	1.31	3.47913													1325.6	5.692	0.152	0.0506667
1419.88	8.74	0.209	0.0373214	0.0555687		74.36	7.413	305.755	1.32375	1.94398													4508.62	11.093	0.236	0.0445283	0.0622333		70.16	10.431	620.48	1.31264	3.48098													1325.65	5.88	0.156	0.052
1419.9	8.82	0.21	0.0375	0.0560773		74.52	7.428	305.805	1.32643	1.9443													4508.63	11.176	0.238	0.0449057	0.0626989		70.32	10.447	620.85	1.31566	3.48305													1325.67	5.92	0.156	0.052
1419.92	8.98	0.212	0.0378571	0.0570946		74.68	7.444	306.055	1.32929	1.94589													4508.65	11.22	0.239	0.0450943	0.0629457		70.48	10.463	621.5	1.31868	3.4867													1325.68	5.9	0.155	0.0516667
1419.93	9.11	0.214	0.0382143	0.0579211		74.84	7.46	306.345	1.33214	1.94773													4508.67	11.358	0.241	0.0454717	0.0637199		70.64	10.479	621.93	1.3217	3.48911													1325.7	5.9	0.154	0.0513333
1419.95	9.19	0.215	0.0383929	0.0584297		75	7.477	306.399	1.33518	1.94808													4508.68	11.456	0.243	0.0458491	0.0642697		70.8	10.495	622.37	1.32472	3.49158													1325.72	5.85	0.152	0.0506667
1419.97	9.379	0.217	0.03875	0.0596314		75.16	7.493	306.505	1.33804	1.94875													4508.7	11.5	0.244	0.0460377	0.0645166		70.96	10.512	622.81	1.32792	3.49405													1325.73	5.815	0.15	0.05
1419.98	9.51	0.219	0.0391071	0.0604643		75.32	7.509	306.725	1.34089	1.95015													4508.72	11.59	0.246	0.0464151	0.0650215		71.12	10.528	623.256	1.33094	3.49655													1325.75	5.756	0.149	0.0496667
1420	9.59	0.22	0.0392857	0.0609729		75.48	7.526	306.665	1.34393	1.94977													4508.73	11.72	0.248	0.0467925	0.0657508		71.28	10.545	623.93	1.33415	3.50033													1325.77	5.696	0.148	0.0493333
1420.02	9.75	0.222	0.0396429	0.0619902		75.64	7.542	306.71	1.34679	1.95005													4508.75	11.808	0.25	0.0471698	0.0662445		71.44	10.561	624.01	1.33717	3.50078													1325.78	5.6	0.145	0.0483333
1420.03	9.9	0.224	0.04	0.0629439		75.8	7.557	306.72	1.34946	1.95012													4508.77	11.903	0.251	0.0473585	0.0667775		71.6	10.577	624	1.34019	3.50073													1325.8	5.568	0.144	0.048
1420.05	9.98	0.225	0.0401786	0.0634525		75.96	7.573	306.805	1.35232	1.95066													4508.78	11.997	0.253	0.0477358	0.0673048		71.76	10.593	624.31	1.34321	3.50246													1325.82	5.47	0.142	0.0473333
1420.07	10.14	0.227	0.0405357	0.0644698		76.12	7.589	306.86	1.35518	1.95101													4508.8	12.05	0.255	0.0481132	0.0676022		71.92	10.608	624.504	1.34604	3.50355													1325.83	5.39	0.14	0.0466667
1420.08	10.29	0.229	0.0408929	0.0654235		76.28	7.605	306.895	1.35804	1.95123													4508.82	12.16	0.256	0.0483019	0.0682193		72.08	10.624	624.749	1.34906	3.50493													1325.85	5.35	0.139	0.0463333
1420.1	10.36	0.23	0.0410714	0.0658686		76.44	7.62	306.909	1.36071	1.95132													4508.83	12.271	0.258	0.0486792	0.068842		72.24	10.64	625.014	1.35208	3.50641													1325.87	5.26	0.137	0.0456667
1420.12	10.5	0.232	0.0414286	0.0667587		76.6	7.637	307.195	1.36375	1.95314													4508.85	12.355	0.26	0.0490566	0.0693132		72.4	10.657	625.364	1.35528	3.50838													1325.88	5.215	0.136	0.0453333
1420.13	10.662	0.234	0.0417857	0.0677887		76.76	7.653	307.595	1.36661	1.95568													4508.87	12.452	0.261	0.0492453	0.0698574		72.56	10.673	625.668	1.3583	3.51008													1325.9	5.14	0.134	0.0446667
1420.15	10.74	0.235	0.0419643	0.0682846		76.92	7.67	307.825	1.36964	1.95714													4508.88	12.542	0.263	0.0496226	0.0703623		72.72	10.689	625.806	1.36132	3.51086													1325.92	5.04	0.132	0.044
1420.17	10.9	0.237	0.0423214	0.0693019		77.08	7.685	308.03	1.37232	1.95845													4508.9	12.635	0.265	0.05	0.0708841		72.88	10.705	625.829	1.36434	3.51099													1325.93	4.95	0.131	0.0436667
1420.18	11.062	0.239	0.0426786	0.0703319		77.24	7.701	308.445	1.37518	1.96108													4508.92	12.71	0.266	0.0501887	0.0713048		73.04	10.722	626.03	1.36755	3.51211													1325.95	4.91	0.13	0.0433333
1420.2	11.196	0.241	0.0430357	0.0711838		77.4	7.718	308.895	1.37821	1.96394													4508.93	12.821	0.268	0.050566	0.0719276		73.2	10.737	625.926	1.37038	3.51153													1325.97	4.82	0.128	0.0426667
1420.22	11.3	0.242	0.0432143	0.0718451		77.56	7.733	309.107	1.38089	1.96529													4508.95	12.912	0.27	0.0509434	0.0724381		73.36	10.752	626.012	1.37321	3.51201													1325.98	4.73	0.126	0.042
1420.23	11.46	0.244	0.0435714	0.0728623		77.72	7.748	309.205	1.38357	1.96592													4508.96	12.965	0.271	0.0511321	0.0727354		73.52	10.769	626.22	1.37642	3.51318													1326	4.698	0.125	0.0416667
1420.25	11.55	0.245	0.04375	0.0734345		77.88	7.765	309.625	1.38661	1.96859													4508.97	13.002	0.271	0.0511321	0.072943		73.68	10.784	626.53	1.37925	3.51492													1326.02	4.57	0.123	0.041
1420.27	11.71	0.247	0.0441071	0.0744518		78.04	7.781	309.855	1.38946	1.97005													4508.98	13.101	0.273	0.0515094	0.0734984		73.84	10.8	626.76	1.38226	3.51621													1326.03	4.47	0.121	0.0403333
1420.28	11.79	0.249	0.0444643	0.0749605		78.2	7.797	310.435	1.39232	1.97374													4509.03	13.361	0.277	0.0522642	0.074957		74	10.817	627.13	1.38547	3.51829													1326.05	4.435	0.12	0.04
1420.3	11.94	0.25	0.0446429	0.0759142		78.36	7.813	311.125	1.39518	1.97812													4509.05	13.431	0.277	0.0522642	0.0753498		74.16	10.833	627.38	1.38849	3.51969													1326.07	4.33	0.117	0.039
1420.32	12.09	0.252	0.045	0.0768678		78.52	7.829	311.705	1.39804	1.98181													4509.07	13.46	0.277	0.0522642	0.0755124		74.33	10.85	627.53	1.3917	3.52053													1326.08	4.25	0.115	0.0383333
1420.33	12.244	0.254	0.0453571	0.077847		78.68	7.846	312.195	1.40107	1.98493													4509.08	13.439	0.276	0.0520755	0.0753946		74.49	10.866	627.445	1.39472	3.52005													1326.1	4.229	0.114	0.038
1420.35	12.34	0.255	0.0455357	0.0784573		78.84	7.862	312.575	1.40393	1.98734													4509.1	13.409	0.275	0.0518868	0.0752263		74.65	10.882	627.591	1.39774	3.52087													1326.12	4.12	0.112	0.0373333
1420.37	12.51	0.257	0.0458929	0.0795382		79	7.877	312.915	1.40661	1.9895													4509.12	13.37	0.274	0.0516981	0.0750075		74.81	10.898	627.59	1.40075	3.52087													1326.13	4.04	0.111	0.037
1420.38	12.58	0.258	0.0460714	0.0799833		79.16	7.893	313.295	1.40946	1.99192													4509.13	13.247	0.272	0.0513208	0.0743175		74.97	10.914	627.59	1.40377	3.52087													1326.15	4.019	0.11	0.0366667
1420.4	12.75	0.261	0.0466071	0.0810641		79.32	7.909	313.715	1.41232	1.99459													4509.15	13.152	0.27	0.0509434	0.0737845		75.13	10.929	627.7	1.4066	3.52148													1326.17	3.92	0.107	0.0356667
1420.42	12.92	0.262	0.0467857	0.082145		79.48	7.925	314.095	1.41518	1.99701													4509.17	13.068	0.269	0.0507547	0.0733133		75.29	10.945	628.18	1.40962	3.52418													1326.18	3.85	0.105	0.035
1420.43	13	0.263	0.0469643	0.0826536		79.64	7.941	314.435	1.41804	1.99917													4509.18	12.967	0.267	0.0503774	0.0727467		75.45	10.962	628.638	1.41283	3.52675													1326.2	3.815	0.104	0.0346667
1420.45	13.17	0.266	0.0475	0.0837345		79.81	7.958	314.795	1.42107	2.00146													4509.2	12.844	0.265	0.05	0.0720566		75.61	10.978	628.85	1.41585	3.52793													1326.22	3.73	0.102	0.034
1420.47	13.31	0.267	0.0476786	0.0846246		79.97	7.974	314.995	1.42393	2.00273													4509.22	12.76	0.264	0.0498113	0.0715854		75.77	10.994	629.01	1.41887	3.52883													1326.23	3.64	0.1	0.0333333
1420.48	13.4	0.268	0.0478571	0.0851968		80.13	7.989	315.255	1.42661	2.00438													4509.23	12.627	0.262	0.049434	0.0708392		75.93	11.01	629.13	1.42189	3.52951													1326.25	3.619	0.099	0.033
1420.5	13.56	0.271	0.0483929	0.0862141		80.29	8.006	315.633	1.42964	2.00678													4509.25	12.508	0.26	0.0490566	0.0701716		76.09	11.026	629.27	1.42491	3.53029													1326.27	3.53	0.097	0.0323333
1420.52	13.72	0.272	0.0485714	0.0872313		80.45	8.021	315.875	1.43232	2.00832													4509.27	12.394	0.259	0.0488679	0.069532		76.25	11.042	629.27	1.42792	3.53029													1326.28	3.479	0.096	0.032
1420.53	13.8	0.273	0.04875	0.08774		80.61	8.039	316.193	1.43554	2.01035													4509.28	12.278	0.257	0.0484906	0.0688813		76.41	11.057	629.4	1.43075	3.53102													1326.3	3.41	0.094	0.0313333
1420.55	13.96	0.276	0.0492857	0.0887572		80.77	8.054	316.387	1.43821	2.01158													4509.3	12.171	0.255	0.0481132	0.068281		76.57	11.073	629.78	1.43377	3.53315													1326.32	3.33	0.093	0.031
1420.57	14.14	0.277	0.0494643	0.0899017		80.93	8.069	316.805	1.44089	2.01424													4509.32	12.09	0.254	0.0479245	0.0678266		76.73	11.09	630.196	1.43698	3.53549													1326.33	3.24	0.091	0.0303333
1420.58	14.23	0.279	0.0498214	0.0904739		81.09	8.086	317.267	1.44393	2.01717													4509.33	11.958	0.252	0.0475472	0.067086		76.89	11.105	630.54	1.43981	3.53742													1326.35	3.212	0.09	0.03
1420.6	14.38	0.28	0.05	0.0914276		81.25	8.102	317.397	1.44679	2.018													4509.35	11.851	0.25	0.0471698	0.0664857		77.05	11.121	630.91	1.44283	3.53949													1326.37	3.12	0.088	0.0293333
1420.6	14.38	0.28	0.05	0.0914276		81.41	8.118	317.403	1.44964	2.01804													4509.37	11.744	0.249	0.0469811	0.0658855		77.21	11.138	631.355	1.44604	3.54199													1326.38	3.05	0.086	0.0286667
1420.62	14.54	0.282	0.0503571	0.0924449		81.57	8.134	317.544	1.4525	2.01893													4509.38	11.628	0.247	0.0466038	0.0652347		77.37	11.154	631.77	1.44906	3.54432													1326.4	3.022	0.085	0.0283333
1420.67	14.943	0.285	0.0508929	0.0950071		81.73	8.151	317.743	1.45554	2.0202													4509.4	11.528	0.245	0.0462264	0.0646737		77.53	11.17	632.02	1.45208	3.54572													1326.42	2.94	0.083	0.0276667
1420.68	14.989	0.285	0.0508929	0.0952996		81.89	8.167	317.965	1.45839	2.02161													4509.42	11.414	0.244	0.0460377	0.0640341		77.69	11.186	632.14	1.45509	3.54639													1326.43	2.86	0.081	0.027
1420.7	14.98	0.285	0.0508929	0.0952424		82.05	8.182	317.987	1.46107	2.02175													4509.43	11.24	0.241	0.0454717	0.0630579		77.85	11.202	632.182	1.45811	3.54663													1326.45	2.832	0.08	0.0266667
1420.72	14.93	0.284	0.0507143	0.0949245		82.21	8.198	317.975	1.46393	2.02168													4509.45	11.198	0.24	0.045283	0.0628223		78.01	11.218	632.5	1.46113	3.54841													1326.47	2.73	0.078	0.026
1420.73	14.88	0.283	0.0505357	0.0946066		82.37	8.214	317.965	1.46679	2.02161													4509.47	11.091	0.239	0.0450943	0.062222		78.17	11.233	632.61	1.46396	3.54903													1326.48	2.699	0.076	0.0253333
1420.75	14.72	0.28	0.05	0.0935893		82.53	8.23	317.985	1.46964	2.02174													4509.48	11.003	0.237	0.044717	0.0617283		78.33	11.249	632.99	1.46698	3.55116													1326.5	2.62	0.075	0.025
1420.77	14.52	0.279	0.0498214	0.0923177		82.69	8.245	317.93	1.47232	2.02139													4509.5	10.894	0.235	0.0443396	0.0611168		78.49	11.265	633.449	1.47	3.55374													1326.52	2.53	0.073	0.0243333
1420.78	14.43	0.278	0.0496429	0.0917455		82.85	8.261	317.97	1.47518	2.02164													4509.52	10.794	0.234	0.0441509	0.0605558		78.65	11.282	633.952	1.47321	3.55656													1326.53	2.46	0.071	0.0236667
1420.8	14.26	0.275	0.0491071	0.0906646		83.01	8.278	317.925	1.47821	2.02136													4509.53	10.684	0.232	0.0437736	0.0599387		78.81	11.297	634.21	1.47604	3.55801													1326.55	2.432	0.07	0.0233333
1420.82	14.008	0.274	0.0489286	0.0890624		83.17	8.294	318.105	1.48107	2.0225													4509.55	10.56	0.23	0.0433962	0.0592431		78.97	11.314	634.46	1.47925	3.55941													1326.57	2.35	0.068	0.0226667
1420.83	13.92	0.273	0.04875	0.0885029		83.33	8.31	318.045	1.48393	2.02212													4509.57	10.44	0.228	0.0430189	0.0585698		79.13	11.33	634.516	1.48226	3.55972													1326.58	2.309	0.066	0.022
1420.85	13.71	0.27	0.0482143	0.0871678		83.49	8.325	318.369	1.48661	2.02418													4509.58	10.375	0.227	0.0428302	0.0582052		79.29	11.346	634.81	1.48528	3.56137													1326.6	2.249	0.065	0.0216667
1420.87	13.46	0.269	0.0480357	0.0855783		83.65	8.342	318.565	1.48964	2.02543													4509.6	10.264	0.225	0.0424528	0.0575825		79.45	11.361	634.916	1.48811	3.56197													1326.62	2.15	0.063	0.021
1420.88	13.38	0.268	0.0478571	0.0850696		83.81	8.357	318.425	1.49232	2.02454													4509.62	10.164	0.224	0.0422642	0.0570214		79.61	11.377	635.058	1.49113	3.56276													1326.63	2.08	0.061	0.0203333
1420.9	13.16	0.265	0.0473214	0.0836709		83.97	8.372	318.389	1.495	2.02431													4509.63	10.06	0.222	0.0418868	0.056438		79.77	11.393	635.326	1.49415	3.56427													1326.65	2.052	0.06	0.02
1420.92	12.92	0.264	0.0471429	0.082145		84.13	8.389	318.46	1.49804	2.02476													4509.65	9.94	0.22	0.0415094	0.0557648		79.93	11.409	635.795	1.49717	3.5669													1326.67	1.96	0.058	0.0193333
1420.93	12.84	0.263	0.0469643	0.0816363		84.29	8.406	318.595	1.50107	2.02562													4509.67	9.861	0.219	0.0413208	0.0553216		80.09	11.426	635.926	1.50038	3.56763													1326.68	1.88	0.056	0.0186667
1420.95	12.64	0.26	0.0464286	0.0803647		84.45	8.422	318.465	1.50393	2.02479													4509.68	9.763	0.217	0.0409434	0.0547718		80.25	11.441	636.255	1.50321	3.56948													1326.7	1.84	0.055	0.0183333
1420.97	12.413	0.259	0.04625	0.0789215		84.61	8.438	318.475	1.50679	2.02485													4509.7	9.668	0.215	0.040566	0.0542388		80.41	11.459	636.713	1.5066	3.57205													1326.72	1.75	0.053	0.0176667
1420.98	12.34	0.258	0.0460714	0.0784573		84.77	8.454	318.597	1.50964	2.02563													4509.72	9.567	0.214	0.0403774	0.0536722		80.57	11.475	636.96	1.50962	3.57343													1326.73	1.722	0.052	0.0173333
1421	12.085	0.256	0.0457143	0.0768361		84.93	8.471	318.605	1.51268	2.02568													4509.73	9.474	0.212	0.04	0.0531504		80.73	11.491	636.83	1.51264	3.5727													1326.75	1.646	0.05	0.0166667
1421.02	11.925	0.254	0.0453571	0.0758188		85.09	8.487	318.455	1.51554	2.02473													4509.75	9.364	0.21	0.0396226	0.0525333		80.89	11.507	637.16	1.51566	3.57456													1326.77	1.56	0.048	0.016
1421.03	11.85	0.253	0.0451786	0.0753419		85.25	8.502	318.465	1.51821	2.02479													4509.77	9.264	0.209	0.039434	0.0519723		81.05	11.522	637.16	1.51849	3.57456													1326.78	1.52	0.047	0.0156667
1421.05	11.64	0.251	0.0448214	0.0740068		85.41	8.518	318.225	1.52107	2.02326													4509.78	9.164	0.207	0.0390566	0.0514113		81.22	11.538	637.33	1.52151	3.57551													1326.8	1.44	0.045	0.015
1421.07	11.433	0.249	0.0444643	0.0726907		85.57	8.534	317.905	1.52393	2.02123													4509.8	9.064	0.205	0.0386792	0.0508503		81.38	11.554	637.55	1.52453	3.57674													1326.82	1.36	0.043	0.0143333
1421.08	11.35	0.248	0.0442857	0.0721629		85.73	8.55	317.635	1.52679	2.01951													4509.82	8.964	0.204	0.0384906	0.0502893		81.54	11.57	638.06	1.52755	3.5796													1326.83	1.32	0.042	0.014
1421.1	11.12	0.246	0.0439286	0.0707006		85.89	8.566	317.365	1.52964	2.0178													4509.83	8.86	0.202	0.0381132	0.0497058		81.7	11.587	638.48	1.53075	3.58196													1326.85	1.24	0.04	0.0133333
1421.12	10.98	0.244	0.0435714	0.0698105		86.05	8.582	317.115	1.5325	2.01621													4509.85	8.77	0.2	0.0377358	0.0492009		81.86	11.603	638.776	1.53377	3.58362													1326.87	1.16	0.038	0.0126667
1421.13	10.89	0.242	0.0432143	0.0692383		86.21	8.599	316.785	1.53554	2.01411													4509.87	8.677	0.199	0.0375472	0.0486792		82.02	11.619	638.9	1.53679	3.58432													1326.88	1.12	0.037	0.0123333
1421.15	10.69	0.241	0.0430357	0.0679667		86.37	8.615	316.415	1.53839	2.01176													4509.88	8.584	0.197	0.0371698	0.0481574		82.18	11.635	639.14	1.53981	3.58566													1326.9	1.04	0.035	0.0116667
1421.17	10.51	0.239	0.0426786	0.0668223		86.53	8.631	316.335	1.54125	2.01125													4509.9	8.484	0.195	0.0367925	0.0475964		82.34	11.651	639.33	1.54283	3.58673													1326.92	0.95	0.033	0.011
1421.18	10.337	0.237	0.0423214	0.0657223		86.7	8.648	316.225	1.54429	2.01055													4509.92	8.384	0.194	0.0366038	0.0470354		82.5	11.667	639.43	1.54585	3.58729													1326.93	0.91	0.032	0.0106667
1421.2	10.22	0.236	0.0421429	0.0649784		86.86	8.664	316.235	1.54714	2.01061													4509.93	8.29	0.192	0.0362264	0.046508		82.66	11.682	639.52	1.54868	3.5878													1326.95	0.846	0.03	0.01
1421.22	10.04	0.234	0.0417857	0.063834		87.02	8.679	316.255	1.54982	2.01074													4509.95	8.198	0.19	0.0358491	0.0459919		82.82	11.698	639.83	1.5517	3.58953													1326.97	0.75	0.028	0.00933333
1421.23	9.865	0.233	0.0416071	0.0627214		87.18	8.695	316.095	1.55268	2.00972													4509.97	8.094	0.189	0.0356604	0.0454085		82.98	11.714	640.4	1.55472	3.59273													1326.98	0.71	0.027	0.009
1421.25	9.72	0.232	0.0414286	0.0617995		87.34	8.711	316.025	1.55554	2.00928													4509.98	7.99	0.187	0.035283	0.044825		83.14	11.73	640.77	1.55774	3.59481													1327	0.62	0.025	0.00833333
1421.27	9.557	0.23	0.0410714	0.0607631		87.5	8.728	315.761	1.55857	2.0076													4510	7.87	0.185	0.0349057	0.0441518		83.3	11.746	641.01	1.56075	3.59615													1327.02	0.55	0.023	0.00766667
1421.28	9.415	0.228	0.0407143	0.0598603		87.66	8.743	315.305	1.56125	2.0047													4510.02	7.814	0.184	0.034717	0.0438376		83.46	11.762	641.31	1.56377	3.59784													1327.03	0.5	0.022	0.00733333
1421.3	9.275	0.227	0.0405357	0.0589702		87.82	8.758	315.325	1.56393	2.00483													4510.03	7.714	0.182	0.0343396	0.0432766		83.62	11.779	641.96	1.56698	3.60148													1327.05	0.42	0.02	0.00666667
1421.32	9.125	0.225	0.0401786	0.0580165		87.98	8.776	315.347	1.56714	2.00497													4510.05	7.59	0.18	0.0339623	0.0425809		83.78	11.795	641.94	1.57	3.60137													1327.07	0.34	0.018	0.006
1421.33	8.967	0.222	0.0396429	0.0570119		88.14	8.791	315.115	1.56982	2.00349													4510.07	7.48	0.178	0.0335849	0.0419638		83.94	11.811	642.005	1.57302	3.60174													1327.08	0.3	0.017	0.00566667
1421.35	8.81	0.221	0.0394643	0.0560137		88.3	8.807	314.786	1.57268	2.0014													4510.08	7.424	0.177	0.0333962	0.0416497		84.1	11.826	642.13	1.57585	3.60244													1327.1	0.2	0.015	0.005
1421.37	8.655	0.219	0.0391071	0.0550282		88.46	8.821	314.765	1.57518	2.00127													4510.1	7.324	0.175	0.0330189	0.0410886		84.26	11.842	642.39	1.57887	3.6039													1327.12	0.12	0.013	0.00433333
1421.38	8.497	0.218	0.0389286	0.0540237		88.62	8.837	314.898	1.57804	2.00211													4510.12	7.234	0.174	0.0328302	0.0405837		84.42	11.858	642.32	1.58189	3.6035													1327.13	0.07	0.012	0.004
1421.4	8.35	0.217	0.03875	0.053089		88.78	8.852	314.574	1.58071	2.00005													4510.13	7.13	0.172	0.0324528	0.0400003		84.58	11.874	642.68	1.58491	3.60552													1327.15	-0.02	0.01	0.00333333
1421.42	8.205	0.214	0.0382143	0.0521671		88.94	8.869	314.827	1.58375	2.00166													4510.15	7.044	0.17	0.0320755	0.0395178		84.74	11.89	643.05	1.58792	3.6076													1327.15	-0.02	0.01	0.00333333
1421.43	8.13	0.213	0.0380357	0.0516903		89.1	8.885	315.309	1.58661	2.00472													4510.17	6.944	0.169	0.0318868	0.0389568		84.9	11.906	643.346	1.59094	3.60926													1327.22	-0.275	0.005	0.00166667
1421.45	7.95	0.212	0.0378571	0.0505459		89.26	8.902	315.381	1.58964	2.00518													4510.18	6.84	0.167	0.0315094	0.0383733		85.06	11.922	643.648	1.59396	3.61095													1327.23	-0.3	0.006	0.002
1421.47	7.77	0.21	0.0375	0.0494014		89.42	8.918	314.891	1.5925	2.00207													4510.2	6.75	0.165	0.0311321	0.0378684		85.22	11.939	643.8	1.59717	3.61181													1327.25	-0.3	0.006	0.002
1421.48	7.605	0.208	0.0371429	0.0483524		89.58	8.934	314.535	1.59536	1.9998													4510.22	6.652	0.164	0.0309434	0.0373186		85.38	11.955	643.812	1.60019	3.61187													1327.27	-0.26	0.008	0.00266667
1421.5	7.455	0.207	0.0369643	0.0473987		89.74	8.95	314.425	1.59821	1.9991													4510.23	6.568	0.162	0.030566	0.0368474		85.54	11.971	643.944	1.60321	3.61261													1327.28	-0.23	0.009	0.003
1421.52	7.315	0.204	0.0364286	0.0465085		89.9	8.967	314.635	1.60125	2.00044													4510.25	6.44	0.16	0.0301887	0.0361293		85.7	11.986	643.839	1.60604	3.61203													1327.3	-0.16	0.011	0.00366667
1421.53	7.24	0.203	0.03625	0.0460317		90.06	8.983	314.635	1.60411	2.00044													4510.27	6.37	0.158	0.0298113	0.0357366		85.86	12.002	644.01	1.60906	3.61298													1327.32	-0.04	0.013	0.00433333
1421.55	7.02	0.202	0.0360714	0.0446329		90.22	8.999	314.825	1.60696	2.00165													4510.28	6.278	0.157	0.0296226	0.0352204		86.02	12.018	644.158	1.61208	3.61381													1327.33	0.01	0.014	0.00466667
1421.57	6.875	0.2	0.0357143	0.043711		90.38	9.016	315.125	1.61	2.00356													4510.3	6.16	0.155	0.0292453	0.0345584		86.18	12.034	644.35	1.61509	3.61489													1327.35	0.09	0.016	0.00533333
1421.58	6.725	0.198	0.0353571	0.0427573		90.54	9.032	315.065	1.61286	2.00317													4510.32	6.092	0.153	0.0288679	0.034177		86.34	12.05	644.624	1.61811	3.61643													1327.37	0.22	0.018	0.006
1421.6	6.62	0.197	0.0351786	0.0420898		90.7	9.048	315.095	1.61571	2.00336													4510.33	6	0.152	0.0286792	0.0336608		86.5	12.067	644.95	1.62132	3.61826													1327.38	0.27	0.019	0.00633333
1421.62	6.435	0.195	0.0348214	0.0409135		90.86	9.064	315.125	1.61857	2.00356													4510.35	5.87	0.15	0.0283019	0.0329315		86.66	12.083	645.052	1.62434	3.61883													1327.4	0.38	0.021	0.007
1421.63	6.302	0.193	0.0344643	0.0400679		91.02	9.079	315.275	1.62125	2.00451													4510.37	5.77	0.148	0.0279245	0.0323705		86.82	12.099	644.977	1.62736	3.61841													1327.42	0.49	0.023	0.00766667
1421.65	6.16	0.192	0.0342857	0.0391651		91.18	9.096	315.355	1.62429	2.00502													4510.38	5.695	0.147	0.0277358	0.0319497		86.98	12.116	644.84	1.63057	3.61764													1327.43	0.54	0.024	0.008
1421.67	6.01	0.19	0.0339286	0.0382114		91.34	9.112	315.255	1.62714	2.00438													4510.4	5.57	0.146	0.0275472	0.0312485		87.14	12.131	644.798	1.6334	3.61741													1327.45	0.64	0.026	0.00866667
1421.68	5.864	0.188	0.0335714	0.0372831		91.5	9.128	315.235	1.63	2.00425													4510.42	5.48	0.144	0.0271698	0.0307436		87.3	12.148	644.81	1.6366	3.61747													1327.47	0.74	0.028	0.00933333
1421.7	5.76	0.187	0.0333929	0.0366219		91.66	9.144	315.105	1.63286	2.00343													4510.43	5.37	0.142	0.0267925	0.0301264		87.46	12.163	644.74	1.63943	3.61708													1327.48	0.78	0.029	0.00966667
1421.72	5.584	0.185	0.0330357	0.0355029		91.82	9.159	314.965	1.63554	2.00254													4510.45	5.29	0.141	0.0266038	0.0296776		87.62	12.179	644.75	1.64245	3.61714													1327.5	0.88	0.031	0.0103333
1421.73	5.427	0.183	0.0326786	0.0345047		91.98	9.176	314.615	1.63857	2.00031													4510.47	5.19	0.139	0.0262264	0.0291166		87.78	12.195	645.06	1.64547	3.61888													1327.52	0.97	0.033	0.011
1421.75	5.274	0.182	0.0325	0.0335319		92.14	9.191	314.325	1.64125	1.99847													4510.48	5.09	0.137	0.0258491	0.0285556		87.94	12.212	645.33	1.64868	3.62039													1327.53	1.02	0.034	0.0113333
1421.77	5.135	0.18	0.0321429	0.0326482		92.3	9.207	314.364	1.64411	1.99872													4510.5	4.98	0.135	0.0254717	0.0279385		88.11	12.228	645.38	1.6517	3.62067													1327.55	1.1	0.036	0.012
1421.78	5.06	0.179	0.0319643	0.0321713		92.46	9.224	314.345	1.64714	1.9986													4510.52	4.912	0.134	0.025283	0.027557		88.27	12.243	645.345	1.65453	3.62047													1327.57	1.19	0.038	0.0126667
1421.8	4.844	0.177	0.0316071	0.030798		92.62	9.24	314.493	1.65	1.99954													4510.53	4.82	0.132	0.0249057	0.0270409		88.43	12.26	645.33	1.65774	3.62039													1327.58	1.23	0.039	0.013
1421.82	4.71	0.175	0.03125	0.029946		92.78	9.256	314.315	1.65286	1.99841													4510.55	4.71	0.13	0.0245283	0.0264237		88.59	12.276	645.32	1.66075	3.62033													1327.6	1.33	0.041	0.0136667
1421.83	4.529	0.173	0.0308929	0.0287952		92.94	9.271	313.985	1.65554	1.99631													4510.57	4.652	0.128	0.0241509	0.0260984		88.75	12.291	645.05	1.66358	3.61882													1327.62	1.41	0.043	0.0143333
1421.85	4.354	0.172	0.0307143	0.0276826		93.1	9.288	313.935	1.65857	1.99599													4510.58	4.54	0.127	0.0239623	0.02547		88.91	12.306	645.01	1.66642	3.61859													1327.63	1.46	0.044	0.0146667
1421.87	4.215	0.17	0.0303571	0.0267988		93.26	9.304	313.615	1.66143	1.99395													4510.6	4.43	0.125	0.0235849	0.0248529		89.07	12.322	645.35	1.66943	3.6205													1327.65	1.55	0.046	0.0153333
1421.88	4.074	0.168	0.03	0.0259024		93.42	9.319	313.155	1.66411	1.99103													4510.62	4.32	0.123	0.0232075	0.0242358		89.23	12.339	645.89	1.67264	3.62353													1327.67	1.64	0.048	0.016
1421.9	3.924	0.167	0.0298214	0.0249487		93.58	9.335	312.815	1.66696	1.98887													4510.63	4.27	0.122	0.0230189	0.0239553		89.39	12.355	646.01	1.67566	3.6242													1327.68	1.68	0.049	0.0163333
1421.92	3.78	0.165	0.0294643	0.0240331		93.75	9.351	312.565	1.66982	1.98728													4510.65	4.16	0.12	0.0226415	0.0233382		89.55	12.371	646.1	1.67868	3.62471													1327.7	1.75	0.051	0.017
1421.93	3.634	0.163	0.0291071	0.0231049		93.91	9.368	312.221	1.67286	1.98509													4510.67	4.09	0.118	0.0222642	0.0229455		89.71	12.387	646.27	1.6817	3.62566													1327.72	1.84	0.053	0.0176667
1421.95	3.488	0.162	0.0289286	0.0221766		94.07	9.383	312.245	1.67554	1.98524													4510.68	3.98	0.117	0.0220755	0.0223283		89.87	12.404	646.48	1.68491	3.62684													1327.73	1.88	0.055	0.0183333
1421.97	3.35	0.16	0.0285714	0.0212992		94.23	9.4	311.932	1.67857	1.98325													4510.7	3.87	0.115	0.0216981	0.0217112		90.03	12.419	646.49	1.68774	3.6269													1327.75	1.96	0.056	0.0186667
1421.98	3.194	0.158	0.0282143	0.0203074		94.39	9.415	311.555	1.68125	1.98086													4510.72	3.76	0.113	0.0213208	0.0210941		90.19	12.435	646.32	1.69075	3.62594													1327.77	2.04	0.058	0.0193333
1422	3.068	0.157	0.0280357	0.0195062		94.55	9.431	311.145	1.68411	1.97825													4510.73	3.718	0.112	0.0211321	0.0208585		90.35	12.451	646.34	1.69377	3.62606													1327.78	2.08	0.059	0.0196667
1422.02	2.935	0.155	0.0276786	0.0186606		94.71	9.446	310.945	1.68679	1.97698													4510.75	3.59	0.11	0.0207547	0.0201404		90.51	12.467	646.43	1.69679	3.62656													1327.8	2.16	0.061	0.0203333
1422.03	2.809	0.153	0.0273214	0.0178595		94.87	9.463	310.561	1.68982	1.97454													4510.77	3.49	0.108	0.0203774	0.0195794		90.67	12.482	646.36	1.69962	3.62617													1327.82	2.24	0.063	0.021
1422.05	2.692	0.152	0.0271429	0.0171157		95.03	9.478	310.383	1.6925	1.97341													4510.78	3.44	0.107	0.0201887	0.0192989		90.83	12.498	646.61	1.70264	3.62757													1327.83	2.28	0.064	0.0213333
1422.07	2.565	0.15	0.0267857	0.0163082		95.19	9.494	310.313	1.69536	1.97296													4510.8	3.345	0.105	0.0198113	0.0187659		90.99	12.516	646.875	1.70604	3.62906													1327.85	2.36	0.066	0.022
1422.08	2.439	0.148	0.0264286	0.0155071		95.35	9.51	310.322	1.69821	1.97302													4510.82	3.26	0.104	0.0196226	0.018289		91.15	12.531	647.08	1.70887	3.63021													1327.87	2.42	0.068	0.0226667
1422.1	2.308	0.147	0.02625	0.0146742		95.51	9.527	310.305	1.70125	1.97291													4510.83	3.14	0.102	0.0192453	0.0176158		91.31	12.548	647.245	1.71208	3.63113													1327.88	2.46	0.069	0.023
1422.12	2.185	0.144	0.0257143	0.0138922		95.67	9.543	310.066	1.70411	1.97139													4510.85	3.02	0.1	0.0188679	0.0169426		91.47	12.564	647.39	1.71509	3.63195													1327.9	2.55	0.071	0.0236667
1422.13	2.051	0.143	0.0255357	0.0130402		95.83	9.559	309.513	1.70696	1.96787													4510.87	2.941	0.098	0.0184906	0.0164994		91.63	12.58	647.22	1.71811	3.63099													1327.92	2.62	0.073	0.0243333
1422.15	1.918	0.142	0.0253571	0.0121946		95.99	9.576	309.331	1.71	1.96672													4510.88	2.84	0.097	0.0183019	0.0159328		91.79	12.595	647.23	1.72094	3.63105													1327.93	2.65	0.074	0.0246667
1422.17	1.795	0.14	0.025	0.0114126		96.15	9.593	308.975	1.71304	1.96445													4510.9	2.73	0.095	0.0179245	0.0153157		91.95	12.611	647.174	1.72396	3.63074													1327.95	2.73	0.076	0.0253333
1422.18	1.679	0.138	0.0246429	0.010675		96.31	9.609	308.397	1.71589	1.96078													4510.92	2.62	0.093	0.0175472	0.0146986		92.11	12.627	647.268	1.72698	3.63126													1327.97	2.8	0.078	0.026
1422.2	1.562	0.137	0.0244643	0.00993115		96.47	9.624	307.665	1.71857	1.95612													4510.93	2.583	0.092	0.0173585	0.014491		92.27	12.643	647.502	1.73	3.63258													1327.98	2.84	0.079	0.0263333
1422.22	1.445	0.134	0.0239286	0.00918727		96.63	9.64	306.745	1.72143	1.95028													4510.95	2.44	0.09	0.0169811	0.0136887		92.43	12.659	647.56	1.73302	3.6329													1328	2.93	0.081	0.027
1422.23	1.38	0.133	0.02375	0.008774		96.79	9.657	306.255	1.72446	1.94716													4510.97	2.33	0.088	0.0166038	0.0130716		92.59	12.675	647.675	1.73604	3.63355													1328.02	3	0.083	0.0276667
1422.25	1.272	0.132	0.0235714	0.00808734		96.95	9.672	305.65	1.72714	1.94331													4510.98	2.28	0.087	0.0164151	0.0127911		92.75	12.691	648.021	1.73906	3.63549													1328.03	3.04	0.084	0.028
1422.27	1.281	0.13	0.0232143	0.00814456		97.11	9.689	305.245	1.73018	1.94074													4511	2.16	0.085	0.0160377	0.0121179		92.91	12.708	648.138	1.74226	3.63614													1328.05	3.13	0.086	0.0286667
1422.28	1.307	0.128	0.0228571	0.00830987		97.27	9.704	304.589	1.73286	1.93657													4511.02	2.086	0.084	0.0158491	0.0117027		93.07	12.725	648.082	1.74547	3.63583													1328.07	3.19	0.088	0.0293333
1422.3	1.324	0.127	0.0226786	0.00841795		97.43	9.72	304.013	1.73571	1.93291													4511.03	1.98	0.082	0.0154717	0.0111081		93.23	12.741	647.964	1.74849	3.63517													1328.08	3.23	0.089	0.0296667
1422.32	1.34	0.125	0.0223214	0.00851968		97.59	9.736	303.695	1.73857	1.93088													4511.05	1.86	0.08	0.0150943	0.0104349		93.39	12.756	647.73	1.75132	3.63385													1328.1	3.31	0.091	0.0303333
1422.33	1.325	0.123	0.0219643	0.00842431		97.75	9.753	303.295	1.74161	1.92834													4511.07	1.796	0.079	0.0149057	0.0100758		93.55	12.773	647.54	1.75453	3.63279													1328.12	3.38	0.093	0.031
1422.35	1.292	0.122	0.0217857	0.0082145		97.91	9.769	303.045	1.74446	1.92675													4511.08	1.67	0.077	0.0145283	0.00936893		93.71	12.787	647.256	1.75717	3.6312													1328.13	3.42	0.094	0.0313333
1422.37	1.259	0.12	0.0214286	0.00800468		98.07	9.785	302.695	1.74732	1.92453													4511.1	1.56	0.075	0.0141509	0.00875181		93.87	12.803	647.036	1.76019	3.62996													1328.15	3.5	0.096	0.032
1422.38	1.221	0.118	0.0210714	0.00776308		98.23	9.801	302.535	1.75018	1.92351													4511.12	1.506	0.073	0.0137736	0.00844887		94.03	12.82	647.13	1.7634	3.63049													1328.17	3.57	0.098	0.0326667
1422.4	1.194	0.117	0.0208929	0.00759142		98.39	9.817	302.425	1.75304	1.92281													4511.13	1.39	0.072	0.0135849	0.00779809		94.19	12.837	647.08	1.7666	3.63021													1328.18	3.61	0.099	0.033
1422.42	1.17	0.115	0.0205357	0.00743882		98.55	9.833	302.105	1.75589	1.92077													4511.15	1.28	0.07	0.0132075	0.00718098		94.35	12.853	646.89	1.76962	3.62914													1328.2	3.68	0.101	0.0336667
1422.43	1.17	0.113	0.0201786	0.00743882		98.71	9.849	301.815	1.75875	1.91893													4511.17	1.16	0.068	0.0128302	0.00650776		94.51	12.869	646.72	1.77264	3.62819													1328.22	3.75	0.103	0.0343333
1422.45	1.163	0.112	0.02	0.00739432		98.87	9.865	301.761	1.76161	1.91859													4511.18	1.116	0.067	0.0126415	0.00626091		94.67	12.885	646.58	1.77566	3.6274													1328.23	3.79	0.104	0.0346667
1422.47	1.17	0.11	0.0196429	0.00743882		99.03	9.881	301.595	1.76446	1.91753													4511.2	0.98	0.065	0.0122642	0.00549793		94.83	12.901	646.24	1.77868	3.6255													1328.25	3.876	0.106	0.0353333
1422.48	1.196	0.108	0.0192857	0.00760413		99.19	9.897	301.435	1.76732	1.91651													4511.22	0.86	0.063	0.0118868	0.00482472		94.99	12.916	645.93	1.78151	3.62376													1328.27	3.93	0.108	0.036
1422.5	1.203	0.107	0.0191071	0.00764864		99.35	9.913	301.305	1.77018	1.91569													4511.23	0.79	0.062	0.0116981	0.00443201		95.16	12.932	645.75	1.78453	3.62275													1328.28	3.97	0.109	0.0363333
1422.52	1.21	0.105	0.01875	0.00769314		99.51	9.929	300.875	1.77304	1.91295													4511.25	0.67	0.06	0.0113208	0.00375879		95.32	12.948	645.83	1.78755	3.6232													1328.3	4.04	0.111	0.037
1422.53	1.187	0.103	0.0183929	0.00754691		99.67	9.945	300.395	1.77589	1.9099													4511.27	0.55	0.058	0.0109434	0.00308558		95.48	12.964	646.07	1.79057	3.62454													1328.32	4.11	0.113	0.0376667
1422.55	1.154	0.102	0.0182143	0.0073371		99.83	9.961	300.305	1.77875	1.90933													4511.28	0.48	0.057	0.0107547	0.00269287		95.64	12.98	645.78	1.79358	3.62291													1328.33	4.14	0.115	0.0383333
1422.57	1.13	0.1	0.0178571	0.00718451		99.99	9.976	300.205	1.78143	1.90869													4511.3	0.36	0.055	0.0103774	0.00201965		95.8	12.996	645.45	1.7966	3.62106													1328.35	4.22	0.116	0.0386667
1422.58	1.104	0.098	0.0175	0.0070192		100.15	9.992	300.315	1.78429	1.90939													4511.32	0.24	0.053	0.01	0.00134643		95.96	13.013	645	1.79981	3.61854													1328.37	4.3	0.118	0.0393333
1422.6	1.07	0.096	0.0171429	0.00680303		100.31	10.008	300.715	1.78714	1.91194													4511.33	0.18	0.052	0.00981132	0.00100982		96.12	13.029	644.46	1.80283	3.61551													1328.38	4.33	0.119	0.0396667
1422.62	1.07	0.095	0.0169643	0.00680303		100.47	10.024	300.875	1.79	1.91295													4511.35	0.06	0.05	0.00943396	0.000336608		96.28	13.044	643.654	1.80566	3.61099													1328.4	4.4	0.121	0.0403333
1422.63	1.07	0.093	0.0166071	0.00680303		100.64	10.04	301.115	1.79286	1.91448													4511.37	-0.005	0.049	0.00924528	-2.80507e-05		96.44	13.061	642.893	1.80887	3.60672													1328.42	4.48	0.123	0.041
1422.65	1.08	0.091	0.01625	0.00686661		100.8	10.056	300.895	1.79571	1.91308													4511.38	-0.13	0.047	0.00886792	-0.000729318		96.6	13.076	642.01	1.8117	3.60176													1328.43	4.51	0.124	0.0413333
1422.67	1.09	0.09	0.0160714	0.00693019		100.96	10.072	300.773	1.79857	1.91231													4511.4	-0.26	0.045	0.00849057	-0.00145864		96.76	13.092	641.38	1.81472	3.59823													1328.45	4.61	0.126	0.042
1422.68	1.11	0.088	0.0157143	0.00705735		101.12	10.088	300.814	1.80143	1.91257													4511.42	-0.39	0.043	0.00811321	-0.00218795		96.92	13.107	640.56	1.81755	3.59363													1328.47	4.71	0.128	0.0426667
1422.7	1.11	0.087	0.0155357	0.00705735		101.28	10.104	300.759	1.80429	1.91222													4511.43	-0.45	0.042	0.00792453	-0.00252456		97.08	13.123	640.33	1.82057	3.59234													1328.48	4.74	0.129	0.043
1422.72	1.11	0.085	0.0151786	0.00705735		101.44	10.12	300.609	1.80714	1.91126													4511.45	-0.544	0.041	0.00773585	-0.00305191		97.24	13.141	639.88	1.82396	3.58981													1328.5	4.81	0.131	0.0436667
1422.73	1.126	0.083	0.0148214	0.00715907		101.6	10.136	300.619	1.81	1.91133													4511.47	-0.69	0.038	0.00716981	-0.00387099		97.4	13.156	639.57	1.82679	3.58808													1328.52	4.88	0.133	0.0443333
1422.75	1.12	0.081	0.0144643	0.00712093		101.76	10.153	300.375	1.81304	1.90977													4511.48	-0.75	0.037	0.00698113	-0.0042076		97.56	13.173	639.23	1.83	3.58617													1328.53	4.93	0.134	0.0446667
1422.77	1.11	0.08	0.0142857	0.00705735		101.92	10.169	299.987	1.81589	1.90731													4511.5	-0.88	0.035	0.00660377	-0.00493692		97.72	13.188	638.81	1.83283	3.58381													1328.55	5.026	0.136	0.0453333
1422.78	1.11	0.078	0.0139286	0.00705735		102.08	10.185	299.682	1.81875	1.90537													4511.52	-1.01	0.033	0.00622642	-0.00566624		97.88	13.205	638.51	1.83604	3.58213													1328.57	5.09	0.138	0.046
1422.8	1.1	0.077	0.01375	0.00699377		102.24	10.202	299.302	1.82179	1.90295													4511.53	-1.07	0.032	0.00603774	-0.00600285		98.04	13.221	638.33	1.83906	3.58112													1328.58	5.12	0.139	0.0463333
1422.82	1.09	0.075	0.0133929	0.00693019		102.4	10.218	298.788	1.82464	1.89968													4511.55	-1.19	0.03	0.00566038	-0.00667606		98.2	13.236	637.975	1.84189	3.57913													1328.6	5.206	0.141	0.047
1422.83	1.074	0.073	0.0130357	0.00682846		102.56	10.233	298.432	1.82732	1.89742													4511.57	-1.254	0.028	0.00528302	-0.00703511		98.36	13.251	637.93	1.84472	3.57887													1328.62	5.26	0.143	0.0476667
1422.85	1.06	0.071	0.0126786	0.00673945		102.72	10.249	298.159	1.83018	1.89569													4511.58	-1.37	0.027	0.00509434	-0.00768589		98.52	13.268	638.04	1.84792	3.57949													1328.63	5.3	0.144	0.048
1422.87	1.06	0.07	0.0125	0.00673945		102.88	10.265	297.585	1.83304	1.89204													4511.6	-1.5	0.025	0.00471698	-0.00841521		98.68	13.283	638.21	1.85075	3.58045													1328.65	5.392	0.145	0.0483333
1422.88	1.034	0.068	0.0121429	0.00657414		103.04	10.281	296.935	1.83589	1.8879													4511.62	-1.56	0.024	0.0045283	-0.00875181		98.84	13.3	638.53	1.85396	3.58224													1328.67	5.453	0.147	0.049
1422.9	1.03	0.067	0.0119643	0.00654871		103.2	10.297	296.463	1.83875	1.8849													4511.63	-1.68	0.022	0.00415094	-0.00942503		99	13.316	638.802	1.85698	3.58377													1328.68	5.49	0.149	0.0496667
1422.92	1.03	0.065	0.0116071	0.00654871		103.36	10.313	296.015	1.84161	1.88205													4511.65	-1.78	0.02	0.00377358	-0.00998604		99.16	13.333	638.69	1.86019	3.58314													1328.7	5.576	0.15	0.05
1422.93	1.014	0.063	0.01125	0.00644698		103.52	10.33	295.625	1.84464	1.87957													4511.67	-1.84	0.019	0.00358491	-0.0103227		99.32	13.349	638.478	1.86321	3.58195													1328.7	5.576	0.15	0.05
1422.95	1	0.061	0.0108929	0.00635797		103.68	10.346	295.165	1.8475	1.87665													4511.68	-1.92	0.017	0.00320755	-0.0107715		99.48	13.365	638.11	1.86623	3.57988													1328.72	5.633	0.152	0.0506667
1422.97	1	0.06	0.0107143	0.00635797		103.84	10.362	294.84	1.85036	1.87458													4511.7	-2.02	0.015	0.00283019	-0.0113325		99.64	13.381	637.855	1.86925	3.57845													1328.77	5.821	0.156	0.052
1422.98	0.984	0.058	0.0103571	0.00625624		104	10.378	294.265	1.85321	1.87093													4511.72	-2.07	0.014	0.00264151	-0.011613		99.8	13.397	637.692	1.87226	3.57754													1328.78	5.847	0.156	0.052
1423	0.97	0.056	0.01	0.00616723		104.16	10.393	293.531	1.85589	1.86626													4511.73	-2.15	0.012	0.00226415	-0.0120618		99.96	13.412	637.13	1.87509	3.57439													1328.8	5.85	0.156	0.052
1423.02	0.96	0.055	0.00982143	0.00610365		104.32	10.41	293.045	1.85893	1.86317													4511.75	-2.23	0.01	0.00188679	-0.0125106		100.12	13.428	636.728	1.87811	3.57213													1328.82	5.84	0.154	0.0513333
1423.03	0.96	0.053	0.00946429	0.00610365		104.48	10.426	293.075	1.86179	1.86336													4511.75	-2.23	0.01	0.00188679	-0.0125106		100.28	13.444	636.682	1.88113	3.57187													1328.83	5.81	0.152	0.0506667
1423.05	0.931	0.052	0.00928571	0.00591927		104.64	10.441	292.885	1.86446	1.86215													4538.03	-1.76	-0.001	-0.000188679	-0.00987384		100.44	13.461	636.53	1.88434	3.57102													1328.85	5.75	0.151	0.0503333
1423.07	0.89	0.05	0.00892857	0.00565859		104.8	10.458	292.625	1.8675	1.8605													4538.05	-1.76	-0.001	-0.000188679	-0.00987384		100.6	13.477	636.214	1.88736	3.56925													1328.87	5.681	0.149	0.0496667
1423.08	0.844	0.048	0.00857143	0.00536613		104.96	10.474	292.535	1.87036	1.85993													4538.07	-1.76	-0.001	-0.000188679	-0.00987384		100.76	13.493	635.86	1.89038	3.56726													1328.88	5.65	0.147	0.049
1423.1	0.76	0.046	0.00821429	0.00483206		105.12	10.49	292.265	1.87321	1.85821													4538.08	-1.76	-0.001	-0.000188679	-0.00987384		100.92	13.51	635.69	1.89358	3.56631													1328.9	5.561	0.147	0.049
1423.12	0.717	0.045	0.00803571	0.00455866		105.28	10.506	292.065	1.87607	1.85694													4538.1	-1.76	-0.001	-0.000188679	-0.00987384		101.08	13.525	635.288	1.89642	3.56405													1328.92	5.54	0.146	0.0486667
1423.13	0.638	0.043	0.00767857	0.00405638		105.44	10.522	291.805	1.87893	1.85529													4538.12	-1.76	-0.001	-0.000188679	-0.00987384		101.24	13.541	634.79	1.89943	3.56126													1328.93	5.44	0.144	0.048
1423.15	0.536	0.041	0.00732143	0.00340787		105.6	10.538	291.725	1.88179	1.85478													4538.13	-1.76	0	0	-0.00987384		101.4	13.555	634.58	1.90208	3.56008													1328.95	5.36	0.142	0.0473333
1423.17	0.428	0.04	0.00714286	0.00272121		105.76	10.552	291.501	1.88429	1.85335													4538.15	-1.76	0.001	0.000188679	-0.00987384		101.56	13.572	634.76	1.90528	3.56109													1328.97	5.271	0.14	0.0466667
1423.18	0.302	0.038	0.00678571	0.00192011		105.92	10.569	291.265	1.88732	1.85185													4538.17	-1.735	0.003	0.000566038	-0.00973359		101.72	13.589	634.76	1.90849	3.56109													1328.98	5.208	0.138	0.046
1423.2	0.1	0.036	0.00642857	0.000635797		106.08	10.585	291.245	1.89018	1.85173													4538.18	-1.66	0.004	0.000754717	-0.00931283		101.88	13.604	634.79	1.91132	3.56126													1329	5.14	0.137	0.0456667
1423.22	0.031	0.035	0.00625	0.000197097		106.24	10.601	291.165	1.89304	1.85122													4538.2	-1.56	0.006	0.00113208	-0.00875181		102.05	13.621	634.9	1.91453	3.56188													1329.02	5.1	0.136	0.0453333
1423.23	-0.107	0.033	0.00589286	-0.000680303		106.4	10.617	290.875	1.89589	1.84937													4538.22	-1.43	0.008	0.00150943	-0.0080225		102.21	13.637	634.93	1.91755	3.56204													1329.03	5.02	0.134	0.0446667
1423.25	-0.28	0.031	0.00553571	-0.00178023		106.56	10.633	290.935	1.89875	1.84976													4538.23	-1.37	0.009	0.00169811	-0.00768589		102.37	13.653	635.06	1.92057	3.56277													1329.05	4.94	0.132	0.044
1423.27	-0.349	0.03	0.00535714	-0.00221893		106.72	10.649	290.795	1.90161	1.84887													4538.25	-1.26	0.011	0.00207547	-0.00706877		102.53	13.669	634.86	1.92358	3.56165													1329.07	4.842	0.13	0.0433333
1423.28	-0.462	0.028	0.005	-0.00293738		106.88	10.665	290.605	1.90446	1.84766													4538.27	-1.13	0.013	0.00245283	-0.00633946		102.69	13.685	634.57	1.9266	3.56002													1329.08	4.775	0.128	0.0426667
1423.3	-0.64	0.026	0.00464286	-0.0040691		107.04	10.681	290.345	1.90732	1.846													4538.28	-1.07	0.014	0.00264151	-0.00600285		102.85	13.7	634.45	1.92943	3.55935													1329.1	4.71	0.127	0.0423333
1423.32	-0.701	0.025	0.00446429	-0.00445694		107.2	10.697	290.105	1.91018	1.84448													4538.3	-0.93	0.016	0.00301887	-0.00521743		103.01	13.716	633.75	1.93245	3.55542													1329.12	4.65	0.126	0.042
1423.33	-0.833	0.023	0.00410714	-0.00529619		107.36	10.713	290.125	1.91304	1.84461													4538.32	-0.79	0.018	0.00339623	-0.00443201		103.17	13.732	632.95	1.93547	3.55094													1329.13	4.52	0.124	0.0413333
1423.35	-1.04	0.021	0.00375	-0.00661229		107.52	10.729	290.105	1.91589	1.84448													4538.33	-0.72	0.019	0.00358491	-0.0040393		103.33	13.749	632.54	1.93868	3.54864													1329.15	4.44	0.122	0.0406667
1423.37	-1.118	0.02	0.00357143	-0.00710821		107.69	10.746	289.958	1.91893	1.84354													4538.35	-0.59	0.021	0.00396226	-0.00330998		103.49	13.765	632.271	1.9417	3.54713													1329.17	4.39	0.121	0.0403333
1423.38	-1.283	0.018	0.00321429	-0.00815727		107.85	10.762	290.098	1.92179	1.84443													4538.37	-0.52	0.023	0.00433962	-0.00291727		103.65	13.781	632.01	1.94472	3.54566													1329.18	4.285	0.118	0.0393333
1423.4	-1.54	0.016	0.00285714	-0.00979127		108.01	10.778	290.109	1.92464	1.8445													4538.38	-0.39	0.024	0.0045283	-0.00218795		103.81	13.798	631.72	1.94792	3.54404													1329.2	4.23	0.117	0.039
1423.42	-1.618	0.015	0.00267857	-0.0102872		108.17	10.794	290.115	1.9275	1.84454													4538.4	-0.26	0.026	0.00490566	-0.00145864		103.97	13.813	631.42	1.95075	3.54235													1329.22	4.151	0.115	0.0383333
1423.43	-1.783	0.013	0.00232143	-0.0113363		108.33	10.811	290.255	1.93054	1.84543													4538.42	-0.14	0.028	0.00528302	-0.000785419		104.13	13.829	631.01	1.95377	3.54005													1329.23	4.075	0.113	0.0376667
1423.45	-2.02	0.011	0.00196429	-0.0128431		108.49	10.827	290.245	1.93339	1.84537													4538.43	-0.08	0.029	0.0054717	-0.000448811		104.29	13.846	630.75	1.95698	3.53859													1329.25	4.008	0.112	0.0373333
1423.47	-2.107	0.01	0.00178571	-0.0133962		108.65	10.843	290.345	1.93625	1.846													4538.45	0.05	0.031	0.00584906	0.000280507		104.45	13.861	630.398	1.95981	3.53662													1329.27	3.98	0.111	0.037
1423.47	-2.142	0.01	0.00178571	-0.0136188		108.81	10.859	290.249	1.93911	1.84539													4538.47	0.17	0.033	0.00622642	0.000953723		104.61	13.878	630.04	1.96302	3.53461													1329.28	3.88	0.109	0.0363333
1431.3	-2.34	-0.001	-0.000178571	-0.0148776		108.97	10.875	290.326	1.94196	1.84588													4538.48	0.23	0.034	0.00641509	0.00129033		104.77	13.893	629.74	1.96585	3.53293													1329.3	3.81	0.107	0.0356667
1431.32	-2.35	-0.001	-0.000178571	-0.0149412		109.13	10.891	290.335	1.94482	1.84594													4538.5	0.34	0.036	0.00679245	0.00190745		104.93	13.91	629.11	1.96906	3.52939													1329.32	3.77	0.106	0.0353333
1431.33	-2.35	-0.001	-0.000178571	-0.0149412		109.29	10.907	290.328	1.94768	1.8459													4538.52	0.45	0.038	0.00716981	0.00252456		105.09	13.925	628.53	1.97189	3.52614													1329.33	3.69	0.104	0.0346667
1431.35	-2.35	-0.001	-0.000178571	-0.0149412		109.45	10.923	290.244	1.95054	1.84536													4538.53	0.51	0.039	0.00735849	0.00286117		105.25	13.941	628.16	1.97491	3.52406													1329.35	3.6	0.102	0.034
1431.37	-2.35	0	0	-0.0149412		109.61	10.939	289.997	1.95339	1.84379													4538.55	0.62	0.041	0.00773585	0.00347829		105.41	13.959	627.71	1.9783	3.52154													1329.37	3.531	0.1	0.0333333
1431.38	-2.33	0.001	0.000178571	-0.0148141		109.77	10.955	289.839	1.95625	1.84279													4538.57	0.71	0.043	0.00811321	0.0039832		105.57	13.974	627.168	1.98113	3.5185													1329.38	3.468	0.098	0.0326667
1431.4	-2.24	0.003	0.000535714	-0.0142419		109.93	10.971	289.643	1.95911	1.84154													4538.58	0.77	0.044	0.00830189	0.00431981		105.73	13.99	626.3	1.98415	3.51363													1329.4	3.398	0.097	0.0323333
1431.42	-2.15	0.004	0.000714286	-0.0136696		110.09	10.987	289.337	1.96196	1.8396													4538.6	0.85	0.046	0.00867925	0.00476862		105.89	14.006	625.65	1.98717	3.50998													1329.42	3.37	0.096	0.032
1431.43	-1.92	0.006	0.00107143	-0.0122073		110.25	11.003	288.875	1.96482	1.83666													4538.62	0.94	0.048	0.0090566	0.00527353		106.05	14.022	624.918	1.99019	3.50588													1329.43	3.258	0.093	0.031
1431.45	-1.79	0.007	0.00125	-0.0113808		110.41	11.019	288.34	1.96768	1.83326													4538.63	0.99	0.049	0.00924528	0.00555404		106.21	14.037	623.851	1.99302	3.49989													1329.45	3.21	0.092	0.0306667
1431.47	-1.55	0.008	0.00142857	-0.00985485		110.57	11.035	287.835	1.97054	1.83005													4538.65	1.07	0.051	0.00962264	0.00600285		106.37	14.053	622.326	1.99604	3.49133													1329.47	3.131	0.09	0.03
1431.48	-1.31	0.01	0.00178571	-0.00832894		110.73	11.051	287.405	1.97339	1.82731													4538.67	1.15	0.053	0.01	0.00645166		106.53	14.07	621.026	1.99925	3.48404													1329.48	3.071	0.088	0.0293333
1431.5	-1.19	0.011	0.00196429	-0.00756598		110.89	11.067	286.9	1.97625	1.8241													4538.68	1.2	0.054	0.0101887	0.00673216		106.69	14.087	619.56	2.00245	3.47582													1329.5	3.02	0.087	0.029
1431.52	-0.96	0.014	0.0025	-0.00610365		111.05	11.083	286.365	1.97911	1.8207													4538.7	1.3	0.056	0.010566	0.00729318		106.85	14.102	618.381	2.00528	3.4692													1329.52	2.944	0.085	0.0283333
1431.53	-0.74	0.016	0.00285714	-0.0047049		111.21	11.099	285.935	1.98196	1.81797													4538.72	1.42	0.058	0.0109434	0.0079664		107.01	14.119	616.886	2.00849	3.46082													1329.53	2.879	0.083	0.0276667
1431.55	-0.63	0.017	0.00303571	-0.00400552		111.37	11.115	285.215	1.98482	1.81339													4538.73	1.48	0.059	0.0111321	0.008303		107.17	14.135	615.578	2.01151	3.45348													1329.55	2.81	0.082	0.0273333
1431.57	-0.4	0.018	0.00321429	-0.00254319		111.53	11.131	284.865	1.98768	1.81116													4538.75	1.61	0.061	0.0115094	0.00903232		107.33	14.151	614.3	2.01453	3.44631													1329.57	2.78	0.081	0.027
1431.58	-0.2	0.02	0.00357143	-0.00127159		111.69	11.147	284.525	1.99054	1.809													4538.77	1.73	0.063	0.0118868	0.00970554		107.49	14.165	612.822	2.01717	3.43802													1329.58	2.679	0.078	0.026
1431.6	-0.1	0.022	0.00392857	-0.000635797		111.85	11.163	284.295	1.99339	1.80754													4538.78	1.8	0.063	0.0118868	0.0100982		107.65	14.181	611.646	2.02019	3.43142													1329.6	2.62	0.077	0.0256667
1431.62	0.09	0.024	0.00428571	0.000572217		112.01	11.179	284.115	1.99625	1.80639													4538.8	1.92	0.065	0.0122642	0.0107715		107.81	14.196	610.81	2.02302	3.42673													1329.62	2.58	0.076	0.0253333
1431.63	0.29	0.026	0.00464286	0.00184381		112.17	11.195	283.745	1.99911	1.80404													4538.82	2.04	0.067	0.0126415	0.0114447		107.97	14.214	610.43	2.02642	3.4246													1329.63	2.5	0.074	0.0246667
1431.65	0.37	0.027	0.00482143	0.00235245		112.33	11.211	283.275	2.00196	1.80105													4538.83	2.11	0.068	0.0128302	0.0118374		108.13	14.23	610.22	2.02943	3.42342													1329.65	2.42	0.072	0.024
1431.67	0.55	0.029	0.00517857	0.00349688		112.49	11.227	283.016	2.00482	1.79941													4538.85	2.24	0.07	0.0132075	0.0125667		108.29	14.245	610	2.03226	3.42218													1329.67	2.355	0.07	0.0233333
1431.68	0.663	0.03	0.00535714	0.00421533		112.65	11.243	282.466	2.00768	1.79591													4538.87	2.35	0.072	0.0135849	0.0131838		108.45	14.263	609.71	2.03566	3.42056													1329.68	2.233	0.068	0.0226667
1431.7	0.79	0.032	0.00571429	0.0050228		112.81	11.259	282.006	2.01054	1.79299													4538.88	2.41	0.073	0.0137736	0.0135204		108.61	14.279	609.32	2.03868	3.41837													1329.7	2.35	0.067	0.0223333
1431.72	0.94	0.034	0.00607143	0.00597649		112.97	11.274	281.578	2.01321	1.79026													4538.9	2.54	0.075	0.0141509	0.0142497		108.77	14.295	608.62	2.0417	3.41444													1329.72	2.33	0.066	0.022
1431.73	1.09	0.036	0.00642857	0.00693019		113.13	11.291	280.996	2.01625	1.78656													4538.92	2.66	0.077	0.0145283	0.014923		108.93	14.31	607.91	2.04453	3.41046													1329.73	2.091	0.063	0.021
1431.75	1.17	0.037	0.00660714	0.00743882		113.29	11.307	280.443	2.01911	1.78305													4538.93	2.72	0.078	0.014717	0.0152596		109.1	14.326	607.398	2.04755	3.40759													1329.75	2.11	0.062	0.0206667
1431.77	1.32	0.038	0.00678571	0.00839252		113.45	11.323	279.776	2.02196	1.77881													4538.95	2.84	0.08	0.0150943	0.0159328		109.26	14.342	607.2	2.05057	3.40648													1329.77	1.91	0.061	0.0203333
1431.78	1.427	0.039	0.00696429	0.00907282		113.61	11.339	279.076	2.02482	1.77436													4538.97	2.96	0.082	0.0154717	0.016606		109.42	14.357	606.92	2.0534	3.4049													1329.78	2.02	0.059	0.0196667
1431.8	1.54	0.041	0.00732143	0.00979127		113.77	11.354	278.326	2.0275	1.76959													4538.98	3.02	0.083	0.0156604	0.0169426		109.58	14.373	606.91	2.05642	3.40485													1329.8	1.78	0.057	0.019
1431.82	1.69	0.043	0.00767857	0.010745		113.93	11.37	277.166	2.03036	1.76221													4539	3.104	0.085	0.0160377	0.0174139		109.74	14.39	606.72	2.05962	3.40378													1329.82	1.799	0.055	0.0183333
1431.83	1.82	0.045	0.00803571	0.0115715		114.09	11.386	275.886	2.03321	1.75407													4539.02	3.24	0.087	0.0164151	0.0181768		109.9	14.406	606.34	2.06264	3.40165													1329.83	1.71	0.053	0.0176667
1431.85	1.89	0.046	0.00821429	0.0120166		114.25	11.403	274.396	2.03625	1.7446													4539.03	3.3	0.088	0.0166038	0.0185135		110.06	14.422	605.93	2.06566	3.39935													1329.85	1.636	0.052	0.0173333
1431.87	2.03	0.048	0.00857143	0.0129067		114.41	11.419	272.736	2.03911	1.73405													4539.05	3.42	0.09	0.0169811	0.0191867		110.22	14.44	605.492	2.06906	3.39689													1329.87	1.62	0.051	0.017
1431.88	2.15	0.05	0.00892857	0.0136696		114.58	11.435	271.126	2.04196	1.72381													4539.07	3.54	0.092	0.0173585	0.0198599		110.38	14.455	605.11	2.07189	3.39475													1329.88	1.51	0.049	0.0163333
1431.9	2.19	0.051	0.00910714	0.013924		114.74	11.451	269.436	2.04482	1.71307													4539.08	3.59	0.093	0.0175472	0.0201404		110.54	14.471	604.89	2.07491	3.39352													1329.9	1.45	0.047	0.0156667
1431.92	2.25	0.053	0.00946429	0.0143054		114.9	11.469	267.756	2.04804	1.70238													4539.1	3.71	0.095	0.0179245	0.0208136		110.7	14.487	604.788	2.07792	3.39294													1329.92	1.347	0.045	0.015
1431.93	2.24	0.055	0.00982143	0.0142419		115.06	11.484	266.356	2.05071	1.69348													4539.12	3.81	0.097	0.0183019	0.0213746		110.86	14.502	605	2.08075	3.39413													1329.93	1.3	0.043	0.0143333
1431.95	2.21	0.056	0.01	0.0140511		115.22	11.5	265.086	2.05357	1.68541													4539.13	3.87	0.098	0.0184906	0.0217112		111.02	14.518	605.23	2.08377	3.39542													1329.95	1.23	0.042	0.014
1431.97	2.16	0.058	0.0103571	0.0137332		115.38	11.515	264.126	2.05625	1.6793													4539.15	3.99	0.1	0.0188679	0.0223844		111.18	14.534	605.46	2.08679	3.39671													1329.97	1.19	0.041	0.0136667
1431.98	2.13	0.06	0.0107143	0.0135425		115.54	11.532	263.294	2.05929	1.67402													4539.17	4.1	0.102	0.0192453	0.0230016		111.34	14.551	605.426	2.09	3.39652													1329.98	1.103	0.038	0.0126667
1432	2.12	0.061	0.0108929	0.0134789		115.7	11.548	262.706	2.06214	1.67028													4539.18	4.16	0.103	0.019434	0.0233382		111.5	14.568	605.71	2.09321	3.39812													1330	1.004	0.037	0.0123333
1432.02	2.1	0.063	0.01125	0.0133517		115.86	11.564	261.864	2.065	1.66492													4539.2	4.27	0.105	0.0198113	0.0239553		111.66	14.585	605.83	2.09642	3.39879													1330.02	0.971	0.035	0.0116667
1432.03	2.06	0.065	0.0116071	0.0130974		116.02	11.58	260.99	2.06786	1.65937													4539.22	4.39	0.107	0.0201887	0.0246285		111.82	14.6	605.91	2.09925	3.39924													1330.03	0.863	0.033	0.011
1432.05	2.05	0.066	0.0117857	0.0130338		116.18	11.596	260.057	2.07071	1.65343													4539.23	4.45	0.108	0.0203774	0.0249651		111.98	14.616	605.99	2.10226	3.39969													1330.05	0.82	0.032	0.0106667
1432.07	2.03	0.068	0.0121429	0.0129067		116.34	11.612	258.89	2.07357	1.64601													4539.25	4.54	0.11	0.0207547	0.02547		112.14	14.632	606.225	2.10528	3.40101													1330.07	0.751	0.03	0.01
1432.08	2.01	0.07	0.0125	0.0127795		116.5	11.628	257.771	2.07643	1.6389													4539.27	4.65	0.112	0.0211321	0.0260871		112.3	14.648	606.46	2.1083	3.40232													1330.08	0.67	0.029	0.00966667
1432.1	2.02	0.071	0.0126786	0.0128431		116.66	11.644	256.656	2.07929	1.63181													4539.28	4.71	0.113	0.0213208	0.0264237		112.46	14.663	606.75	2.11113	3.40395													1330.1	0.65	0.027	0.009
1432.12	2.02	0.073	0.0130357	0.0128431		116.82	11.66	255.566	2.08214	1.62488													4539.3	4.83	0.115	0.0216981	0.027097		112.62	14.679	607.058	2.11415	3.40568													1330.12	0.55	0.026	0.00866667
1432.13	2.03	0.075	0.0133929	0.0129067		116.98	11.676	254.47	2.085	1.61791													4539.32	4.92	0.117	0.0220755	0.0276019		112.78	14.695	607.526	2.11717	3.4083													1330.13	0.499	0.023	0.00766667
1432.15	2.04	0.076	0.0135714	0.0129703		117.14	11.692	253.646	2.08786	1.61267													4539.33	4.97	0.118	0.0222642	0.0278824		112.94	14.711	608.224	2.12019	3.41222													1330.15	0.384	0.022	0.00733333
1432.17	2.07	0.078	0.0139286	0.013161		117.3	11.708	252.586	2.09071	1.60593													4539.35	5.09	0.12	0.0226415	0.0285556		113.1	14.727	608.756	2.12321	3.4152													1330.17	0.36	0.021	0.007
1432.18	2.12	0.08	0.0142857	0.0134789		117.46	11.724	251.781	2.09357	1.60082													4539.37	5.2	0.122	0.0230189	0.0291727		113.26	14.743	609.228	2.12623	3.41785													1330.18	0.257	0.018	0.006
1432.2	2.14	0.081	0.0144643	0.0136061		117.62	11.74	251.316	2.09643	1.59786													4539.38	5.26	0.123	0.0232075	0.0295093		113.42	14.76	609.83	2.12943	3.42123													1330.2	0.208	0.017	0.00566667
1432.22	2.23	0.083	0.0148214	0.0141783		117.78	11.756	251.046	2.09929	1.59614													4539.4	5.37	0.125	0.0235849	0.0301264		113.58	14.775	610.202	2.13226	3.42332													1330.22	0.19	0.016	0.00533333
1432.23	2.3	0.085	0.0151786	0.0146233		117.94	11.773	250.876	2.10232	1.59506													4539.42	5.43	0.126	0.0237736	0.030463		113.74	14.791	610.592	2.13528	3.42551													1330.23	0.046	0.014	0.00466667
1432.25	2.34	0.086	0.0153571	0.0148776		118.1	11.788	250.75	2.105	1.59426													4539.43	5.53	0.128	0.0241509	0.0310241		113.9	14.806	611.262	2.13811	3.42926													1330.25	0.003	0.012	0.004
1432.27	2.42	0.088	0.0157143	0.0153863		118.26	11.804	250.826	2.10786	1.59474													4539.45	5.68	0.13	0.0245283	0.0318656		114.06	14.823	612.13	2.14132	3.43413													1330.27	-0.06	0.011	0.00366667
1432.28	2.48	0.09	0.0160714	0.0157678		118.42	11.82	250.976	2.11071	1.5957													4539.47	5.757	0.131	0.024717	0.0322976		114.22	14.839	612.948	2.14434	3.43872													1330.27	-0.103	0.01	0.00333333
1432.3	2.51	0.091	0.01625	0.0159585		118.58	11.835	251.104	2.11339	1.59651													4539.48	5.86	0.133	0.0250943	0.0328754		114.38	14.855	613.782	2.14736	3.4434
1432.32	2.58	0.093	0.0166071	0.0164036		118.74	11.852	251.406	2.11643	1.59843													4539.5	5.96	0.135	0.0254717	0.0334364		114.54	14.871	614.69	2.15038	3.4485
1432.33	2.64	0.095	0.0169643	0.016785		118.9	11.868	251.626	2.11929	1.59983													4539.52	6.02	0.136	0.0256604	0.033773		114.7	14.887	615.66	2.1534	3.45394
1432.35	2.67	0.096	0.0171429	0.0169758		119.06	11.884	252.056	2.12214	1.60256													4539.53	6.13	0.138	0.0260377	0.0343901		114.86	14.904	616.67	2.1566	3.4596
1432.37	2.73	0.098	0.0175	0.0173573		119.22	11.9	252.296	2.125	1.60409													4539.55	6.24	0.14	0.0264151	0.0350073		115.02	14.919	617.265	2.15943	3.46294
1432.38	2.78	0.1	0.0178571	0.0176752		119.38	11.916	252.676	2.12786	1.60651													4539.57	6.3	0.141	0.0266038	0.0353439		115.18	14.935	617.97	2.16245	3.4669
1432.4	2.8	0.101	0.0180357	0.0178023		119.54	11.932	252.916	2.13071	1.60803													4539.58	6.39	0.143	0.0269811	0.0358488		115.34	14.951	618.67	2.16547	3.47082
1432.42	2.82	0.103	0.0183929	0.0179295		119.7	11.948	253.186	2.13357	1.60975													4539.6	6.5	0.145	0.0273585	0.0364659		115.5	14.966	619.69	2.1683	3.47655
1432.43	2.81	0.105	0.01875	0.0178659		119.86	11.964	253.296	2.13643	1.61045													4539.62	6.56	0.146	0.0275472	0.0368025		115.66	14.983	620.57	2.17151	3.48148
1432.45	2.81	0.106	0.0189286	0.0178659		120.02	11.98	253.446	2.13929	1.6114													4539.63	6.67	0.148	0.0279245	0.0374196		115.82	14.999	621.61	2.17453	3.48732
1432.47	2.82	0.108	0.0192857	0.0179295		120.18	11.996	253.616	2.14214	1.61248													4539.65	6.77	0.15	0.0283019	0.0379806		115.99	15.015	622.44	2.17755	3.49197
1432.48	2.83	0.11	0.0196429	0.0179931		120.34	12.012	253.565	2.145	1.61216													4539.67	6.83	0.151	0.0284906	0.0383172		116.15	15.031	623.32	2.18057	3.49691
1432.5	2.85	0.111	0.0198214	0.0181202		120.5	12.028	253.646	2.14786	1.61267													4539.68	6.94	0.154	0.0290566	0.0389344		116.31	15.047	623.927	2.18358	3.50032
1432.52	2.89	0.113	0.0201786	0.0183745		120.66	12.044	253.694	2.15071	1.61298													4539.7	7.05	0.155	0.0292453	0.0395515		116.47	15.064	624.55	2.18679	3.50381
1432.53	2.94	0.115	0.0205357	0.0186924		120.82	12.06	253.506	2.15357	1.61178													4539.72	7.09	0.157	0.0296226	0.0397759		116.63	15.08	624.86	2.18981	3.50555
1432.55	2.99	0.116	0.0207143	0.0190103		120.98	12.076	253.296	2.15643	1.61045													4539.73	7.19	0.158	0.0298113	0.0403369		116.79	15.096	625.24	2.19283	3.50768
1432.57	3.08	0.118	0.0210714	0.0195825		121.14	12.093	253.016	2.15946	1.60867													4539.75	7.3	0.16	0.0301887	0.040954		116.95	15.113	625.35	2.19604	3.5083
1432.58	3.18	0.12	0.0214286	0.0202183		121.3	12.108	252.586	2.16214	1.60593													4539.77	7.35	0.161	0.0303774	0.0412345		117.11	15.127	625.45	2.19868	3.50886
1432.6	3.21	0.121	0.0216071	0.0204091		121.46	12.124	252.176	2.165	1.60333													4539.78	7.45	0.163	0.0307547	0.0417955		117.27	15.145	625.63	2.20208	3.50987
1432.62	3.26	0.123	0.0219643	0.020727		121.63	12.141	251.639	2.16804	1.59991													4539.8	7.56	0.165	0.0311321	0.0424126		117.43	15.16	625.55	2.20491	3.50942
1432.63	3.3	0.125	0.0223214	0.0209813		121.79	12.157	251.048	2.17089	1.59616													4539.82	7.6	0.166	0.0313208	0.042637		117.59	15.176	625.597	2.20792	3.50969
1432.65	3.31	0.126	0.0225	0.0210449		121.95	12.173	250.431	2.17375	1.59223													4539.83	7.72	0.168	0.0316981	0.0433103		117.75	15.193	625.777	2.21113	3.51069
1432.67	3.31	0.128	0.0228571	0.0210449		122.11	12.189	249.921	2.17661	1.58899													4539.85	7.82	0.17	0.0320755	0.0438713		117.91	15.209	626.017	2.21415	3.51204
1432.68	3.33	0.13	0.0232143	0.021172		122.27	12.205	249.254	2.17946	1.58475													4539.87	7.86	0.171	0.0322642	0.0440957		118.07	15.226	626.01	2.21736	3.512
1432.7	3.35	0.131	0.0233929	0.0212992		122.43	12.221	248.578	2.18232	1.58045													4539.88	7.96	0.173	0.0326415	0.0446567		118.23	15.241	625.62	2.22019	3.50981
1432.72	3.4	0.134	0.0239286	0.0216171		122.59	12.237	248.066	2.18518	1.5772													4539.9	8.07	0.175	0.0330189	0.0452738		118.39	15.258	625.442	2.2234	3.50882
1432.73	3.45	0.135	0.0241071	0.021935		122.75	12.253	247.436	2.18804	1.57319													4539.92	8.12	0.176	0.0332075	0.0455543		118.55	15.274	625.208	2.22642	3.5075
1432.75	3.47	0.136	0.0242857	0.0220622		122.91	12.269	246.905	2.19089	1.56981													4539.93	8.23	0.178	0.0335849	0.0461714		118.71	15.288	624.94	2.22906	3.506
1432.77	3.5	0.138	0.0246429	0.0222529		123.07	12.285	246.312	2.19375	1.56604													4539.95	8.33	0.18	0.0339623	0.0467324		118.87	15.304	624.72	2.23208	3.50477
1432.78	3.5	0.14	0.025	0.0222529		123.23	12.301	245.775	2.19661	1.56263													4539.97	8.438	0.182	0.0343396	0.0473383		119.03	15.32	624.78	2.23509	3.5051
1432.8	3.47	0.141	0.0251786	0.0220622		123.39	12.317	245.275	2.19946	1.55945													4539.98	8.5	0.183	0.0345283	0.0476862		119.19	15.337	624.43	2.2383	3.50314
1432.82	3.41	0.143	0.0255357	0.0216807		123.55	12.333	244.696	2.20232	1.55577													4540	8.625	0.185	0.0349057	0.0483874		119.35	15.354	623.835	2.24151	3.4998
1432.83	3.42	0.145	0.0258929	0.0217443		123.71	12.349	244.076	2.20518	1.55183													4540.02	8.66	0.186	0.0350943	0.0485838		119.51	15.369	623.116	2.24434	3.49577
1432.85	3.47	0.146	0.0260714	0.0220622		123.87	12.365	243.524	2.20804	1.54832													4540.03	8.76	0.188	0.0354717	0.0491448		119.67	15.386	622.706	2.24755	3.49347
1432.87	3.64	0.148	0.0264286	0.023143		124.03	12.381	242.726	2.21089	1.54324													4540.05	8.86	0.19	0.0358491	0.0497058		119.83	15.401	622.384	2.25038	3.49166
1432.88	3.84	0.15	0.0267857	0.0244146		124.19	12.397	241.938	2.21375	1.53823													4540.07	8.91	0.191	0.0360377	0.0499863		119.99	15.416	621.952	2.25321	3.48924
1432.9	3.93	0.151	0.0269643	0.0249868		124.35	12.414	240.096	2.21679	1.52652													4540.08	9.03	0.193	0.0364151	0.0506595		120.15	15.433	621.72	2.25642	3.48793
1432.92	4.12	0.153	0.0273214	0.0261948		124.51	12.429	238.666	2.21946	1.51743													4540.1	9.14	0.195	0.0367925	0.0512767		120.31	15.447	621.411	2.25906	3.4862
1432.93	4.31	0.155	0.0276786	0.0274028		124.67	12.445	237.086	2.22232	1.50739													4540.12	9.19	0.196	0.0369811	0.0515572		120.47	15.465	621.369	2.26245	3.48597
1432.95	4.4	0.156	0.0278571	0.0279751		124.83	12.461	235.566	2.22518	1.49772													4540.13	9.3	0.198	0.0373585	0.0521743		120.63	15.479	621.135	2.26509	3.48465
1432.97	4.62	0.158	0.0282143	0.0293738		124.99	12.477	234.316	2.22804	1.48977													4540.15	9.41	0.2	0.0377358	0.0527914		120.79	15.497	620.98	2.26849	3.48378
1432.98	4.8	0.16	0.0285714	0.0305183		125.15	12.493	232.806	2.23089	1.48017													4540.17	9.46	0.201	0.0379245	0.0530719		120.95	15.513	621	2.27151	3.4839
1433	4.89	0.161	0.02875	0.0310905		125.31	12.509	231.436	2.23375	1.47146													4540.18	9.57	0.203	0.0383019	0.053689		121.11	15.528	621.092	2.27434	3.48441
1433.02	5.06	0.163	0.0291071	0.0321713		125.47	12.526	230.168	2.23679	1.4634													4540.2	9.68	0.205	0.0386792	0.0543061		121.27	15.545	621.22	2.27755	3.48513
1433.03	5.24	0.165	0.0294643	0.0333158		125.63	12.542	228.896	2.23964	1.45531													4540.22	9.73	0.207	0.0390566	0.0545866		121.43	15.561	621.31	2.28057	3.48563
1433.05	5.33	0.166	0.0296429	0.033888		125.79	12.557	227.696	2.24232	1.44768													4540.23	9.867	0.209	0.039434	0.0553552		121.59	15.576	621.62	2.2834	3.48737
1433.07	5.49	0.168	0.03	0.0349053		125.95	12.573	226.286	2.24518	1.43872													4540.25	9.94	0.21	0.0396226	0.0557648		121.75	15.593	622.15	2.2866	3.49035
1433.08	5.65	0.17	0.0303571	0.0359225		126.11	12.589	224.786	2.24804	1.42918													4540.27	10	0.211	0.0398113	0.0561014		121.91	15.607	622.458	2.28925	3.49207
1433.1	5.73	0.171	0.0305357	0.0364312		126.27	12.605	222.836	2.25089	1.41678													4540.28	10.1	0.213	0.0401887	0.0566624		122.07	15.624	622.66	2.29245	3.49321
1433.12	5.9	0.173	0.0308929	0.037512		126.43	12.621	220.966	2.25375	1.4049													4540.3	10.21	0.215	0.040566	0.0572795		122.23	15.641	622.68	2.29566	3.49332
1433.13	6.07	0.175	0.03125	0.0385929		126.59	12.637	218.767	2.25661	1.39091													4540.32	10.27	0.216	0.0407547	0.0576161		122.39	15.657	622.59	2.29868	3.49282
1433.15	6.15	0.176	0.0314286	0.0391015		126.75	12.653	214.687	2.25946	1.36497													4540.33	10.407	0.219	0.0413208	0.0583847		122.55	15.673	621.85	2.3017	3.48866
1433.17	6.362	0.178	0.0317857	0.0404494		126.91	12.67	210.749	2.2625	1.33994													4540.35	10.48	0.22	0.0415094	0.0587942		122.71	15.688	621.42	2.30453	3.48625
1433.18	6.501	0.18	0.0321429	0.0413332		127.07	12.686	206.464	2.26536	1.31269													4540.37	10.53	0.221	0.0416981	0.0590747		122.88	15.706	621.05	2.30792	3.48418
1433.2	6.57	0.181	0.0323214	0.0417719		127.23	12.702	200.027	2.26821	1.27177													4540.38	10.662	0.224	0.0422642	0.0598153		123.04	15.722	620.71	2.31094	3.48227
1433.22	6.777	0.183	0.0326786	0.043088		127.39	12.718	184.613	2.27107	1.17376													4540.4	10.74	0.225	0.0424528	0.0602529		123.2	15.737	619.66	2.31377	3.47638
1433.23	6.9	0.185	0.0330357	0.04387		127.55	12.736	44.189	2.27429	0.280952													4540.42	10.78	0.226	0.0426415	0.0604773		123.36	15.753	618.6	2.31679	3.47043
1433.25	6.98	0.186	0.0332143	0.0443786		127.56	12.737	18.36	2.27446	0.116732													4540.43	10.89	0.228	0.0430189	0.0610944		123.52	15.769	617.165	2.31981	3.46238
1433.27	7.14	0.188	0.0335714	0.0453959																			4540.45	11	0.23	0.0433962	0.0617115		123.68	15.785	615.88	2.32283	3.45517
1433.28	7.311	0.19	0.0339286	0.0464831																			4540.47	11.093	0.232	0.0437736	0.0622333		123.84	15.801	614.81	2.32585	3.44917
1433.3	7.38	0.191	0.0341071	0.0469218																			4540.48	11.186	0.234	0.0441509	0.062755		124	15.817	614.68	2.32887	3.44844
1433.32	7.55	0.193	0.0344643	0.0480027																			4540.5	11.27	0.235	0.0443396	0.0632262		124.16	15.835	614.69	2.33226	3.4485
1433.33	7.71	0.195	0.0348214	0.0490199																			4540.52	11.31	0.236	0.0445283	0.0634507		124.32	15.851	614.49	2.33528	3.44737
1433.35	7.79	0.196	0.035	0.0495286																			4540.53	11.42	0.238	0.0449057	0.0640678		124.48	15.867	613.727	2.3383	3.44309
1433.37	7.96	0.198	0.0353571	0.0506094																			4540.55	11.51	0.24	0.045283	0.0645727		124.64	15.883	613.411	2.34132	3.44132
1433.38	8.11	0.2	0.0357143	0.0515631																			4540.57	11.613	0.242	0.0456604	0.0651505		124.8	15.9	613.25	2.34453	3.44042
1433.4	8.262	0.202	0.0360714	0.0525295																			4540.58	11.701	0.244	0.0460377	0.0656442		124.96	15.914	613.15	2.34717	3.43986
1433.42	8.36	0.203	0.03625	0.0531526																			4540.6	11.77	0.245	0.0462264	0.0660313		125.12	15.931	613.344	2.35038	3.44094
1433.43	8.51	0.205	0.0366071	0.0541063																			4540.62	11.882	0.247	0.0466038	0.0666597		125.28	15.946	613.332	2.35321	3.44088
1433.45	8.59	0.206	0.0367857	0.054615																			4540.63	11.94	0.248	0.0467925	0.066985		125.44	15.963	613.714	2.35642	3.44302
1433.47	8.75	0.208	0.0371429	0.0556322																			4540.65	12.06	0.25	0.0471698	0.0676583		125.6	15.979	613.81	2.35943	3.44356
1433.48	8.9	0.21	0.0375	0.0565859																			4540.67	12.1	0.252	0.0475472	0.0678827		125.76	15.994	613.27	2.36226	3.44053
1433.5	8.98	0.211	0.0376786	0.0570946																			4540.68	12.242	0.254	0.0479245	0.0686793		125.92	16.011	612.64	2.36547	3.43699
1433.52	9.13	0.213	0.0380357	0.0580483																			4540.7	12.32	0.255	0.0481132	0.0691169		126.08	16.027	612.06	2.36849	3.43374
1433.53	9.27	0.215	0.0383929	0.0589384																			4540.72	12.38	0.256	0.0483019	0.0694535		126.24	16.042	611.355	2.37132	3.42979
1433.55	9.406	0.217	0.03875	0.0598031																			4540.73	12.49	0.258	0.0486792	0.0700706		126.4	16.057	610.768	2.37415	3.42649
1433.57	9.51	0.218	0.0389286	0.0604643																			4540.75	12.59	0.26	0.0490566	0.0706316		126.56	16.072	610.144	2.37698	3.42299
1433.58	9.66	0.22	0.0392857	0.061418																			4540.77	12.692	0.262	0.049434	0.0712039		126.72	16.09	609.33	2.38038	3.41843
1433.6	9.74	0.221	0.0394643	0.0619266																			4540.78	12.75	0.263	0.0496226	0.0715293		126.88	16.105	608.626	2.38321	3.41448
1433.62	9.9	0.223	0.0398214	0.0629439																			4540.8	12.86	0.265	0.05	0.0721464		127.04	16.122	608.17	2.38642	3.41192
1433.63	10.05	0.225	0.0401786	0.0638976																			4540.82	12.91	0.266	0.0501887	0.0724269		127.2	16.138	608.193	2.38943	3.41205
1433.65	10.176	0.227	0.0405357	0.0646987																			4540.83	13.02	0.268	0.050566	0.073044		127.36	16.153	608.273	2.39226	3.4125
1433.67	10.28	0.228	0.0407143	0.0653599																			4540.85	13.12	0.27	0.0509434	0.073605		127.52	16.169	608.109	2.39528	3.41158
1433.68	10.422	0.23	0.0410714	0.0662628																			4540.86	13.18	0.271	0.0511321	0.0739416		127.68	16.186	607.47	2.39849	3.40799
1433.7	10.49	0.231	0.04125	0.0666951																			4540.87	13.18	0.271	0.0511321	0.0739416		127.84	16.201	606.76	2.40132	3.40401
1433.72	10.659	0.233	0.0416071	0.0677696																			4540.88	13.3	0.273	0.0515094	0.0746148		128	16.218	606.47	2.40453	3.40238
1433.73	10.792	0.235	0.0419643	0.0686152																			4540.93	13.54	0.277	0.0522642	0.0759613		128.16	16.233	606.05	2.40736	3.40002
1433.75	10.87	0.236	0.0421429	0.0691111																			4540.95	13.59	0.277	0.0522642	0.0762418		128.32	16.249	605.76	2.41038	3.3984
1433.77	11.01	0.238	0.0425	0.0700012																			4540.97	13.59	0.276	0.0520755	0.0762418		128.48	16.265	605.14	2.4134	3.39492
1433.78	11.19	0.24	0.0428571	0.0711457																			4540.98	13.56	0.275	0.0518868	0.0760735		128.64	16.282	604.884	2.4166	3.39348
1433.8	11.27	0.241	0.0430357	0.0716543																			4541	13.51	0.273	0.0515094	0.075793		128.8	16.297	604.59	2.41943	3.39183
1433.82	11.44	0.243	0.0433929	0.0727352																			4541.02	13.414	0.271	0.0511321	0.0752544		128.96	16.314	604.648	2.42264	3.39216
1433.83	11.59	0.245	0.04375	0.0736889																			4541.03	13.34	0.27	0.0509434	0.0748392		129.12	16.33	604.57	2.42566	3.39172
1433.85	11.729	0.247	0.0441071	0.0745726																			4541.05	13.23	0.268	0.050566	0.0742221		129.28	16.346	604.36	2.42868	3.39054
1433.87	11.82	0.248	0.0442857	0.0751512																			4541.07	13.17	0.266	0.0501887	0.0738855		129.44	16.362	603.64	2.4317	3.3865
1433.88	11.98	0.25	0.0446429	0.0761685																			4541.08	13.019	0.265	0.05	0.0730384		129.6	16.378	603.1	2.43472	3.38347
1433.9	12.116	0.252	0.045	0.0770332																			4541.1	12.91	0.263	0.0496226	0.0724269		129.76	16.394	602.78	2.43774	3.38168
1433.92	12.22	0.253	0.0451786	0.0776944																			4541.12	12.85	0.262	0.049434	0.0720903		129.93	16.411	602.55	2.44094	3.38039
1433.93	12.38	0.255	0.0455357	0.0787117																			4541.13	12.72	0.26	0.0490566	0.0713609		130.09	16.426	602.431	2.44377	3.37972
1433.95	12.516	0.257	0.0458929	0.0795763																			4541.15	12.573	0.258	0.0486792	0.0705363		130.25	16.443	602.362	2.44698	3.37933
1433.97	12.62	0.258	0.0460714	0.0802376																			4541.17	12.51	0.256	0.0483019	0.0701828		130.41	16.459	602.2	2.45	3.37842
1433.98	12.78	0.26	0.0464286	0.0812548																			4541.18	12.344	0.255	0.0481132	0.0692515		130.57	16.475	601.57	2.45302	3.37489
1434	12.926	0.262	0.0467857	0.0821831																			4541.2	12.243	0.253	0.0477358	0.0686849		130.73	16.491	600.88	2.45604	3.37102
1434.02	13.04	0.263	0.0469643	0.0829079																			4541.22	12.18	0.252	0.0475472	0.0683315		130.89	16.508	600.67	2.45925	3.36984
1434.03	13.21	0.265	0.0473214	0.0839888																			4541.23	12.06	0.25	0.0471698	0.0676583		131.05	16.523	600.85	2.46208	3.37085
1434.05	13.329	0.267	0.0476786	0.0847454																			4541.25	11.92	0.248	0.0467925	0.0668728		131.21	16.538	600.88	2.46491	3.37102
1434.07	13.43	0.268	0.0478571	0.0853875																			4541.27	11.86	0.246	0.0464151	0.0665362		131.37	16.554	600.95	2.46792	3.37141
1434.08	13.59	0.27	0.0482143	0.0864048																			4541.28	11.699	0.245	0.0462264	0.065633		131.53	16.571	601.238	2.47113	3.37303
1434.1	13.67	0.271	0.0483929	0.0869134																			4541.3	11.59	0.243	0.0458491	0.0650215		131.69	16.587	601.38	2.47415	3.37382
1434.12	13.865	0.273	0.04875	0.0881532																			4541.32	11.53	0.242	0.0456604	0.0646849		131.85	16.603	601.191	2.47717	3.37276
1434.13	13.992	0.275	0.0491071	0.0889607																			4541.33	11.41	0.24	0.045283	0.0640117		132.01	16.619	600.518	2.48019	3.36899
1434.15	14.07	0.276	0.0492857	0.0894566																			4541.35	11.28	0.238	0.0449057	0.0632824		132.17	16.634	600.12	2.48302	3.36676
1434.17	14.273	0.278	0.0496429	0.0907473																			4541.37	11.22	0.236	0.0445283	0.0629457		132.33	16.652	599.994	2.48642	3.36605
1434.18	14.412	0.28	0.05	0.0916311																			4541.38	11.064	0.235	0.0443396	0.0620706		132.49	16.667	599.714	2.48925	3.36448
1434.19	14.461	0.281	0.0501786	0.0919426																			4541.4	10.98	0.233	0.0439623	0.0615993		132.65	16.682	599.78	2.49208	3.36485
1434.2	14.538	0.282	0.0503571	0.0924322																			4541.42	10.92	0.233	0.0439623	0.0612627		132.81	16.698	599.845	2.49509	3.36521
1434.25	14.88	0.285	0.0508929	0.0946066																			4541.43	10.764	0.23	0.0433962	0.0603875		132.97	16.714	600.12	2.49811	3.36676
1434.27	14.97	0.285	0.0508929	0.0951788																			4541.45	10.67	0.228	0.0430189	0.0598602		133.13	16.73	600.69	2.50113	3.36995
1434.28	14.97	0.285	0.0508929	0.0951788																			4541.47	10.6	0.227	0.0428302	0.0594675		133.29	16.746	601.18	2.50415	3.3727
1434.3	14.89	0.283	0.0505357	0.0946702																			4541.48	10.47	0.225	0.0424528	0.0587381		133.45	16.762	601.594	2.50717	3.37503
1434.32	14.81	0.282	0.0503571	0.0941615																			4541.5	10.35	0.223	0.0420755	0.0580649		133.61	16.778	601.934	2.51019	3.37693
1434.33	14.626	0.28	0.05	0.0929917																			4541.52	10.29	0.221	0.0416981	0.0577283		133.77	16.795	601.95	2.5134	3.37702
1434.35	14.51	0.278	0.0496429	0.0922541																			4541.53	10.157	0.221	0.0416981	0.0569822		133.93	16.81	601.868	2.51623	3.37656
1434.37	14.296	0.276	0.0492857	0.0908935																			4541.55	10.05	0.218	0.0411321	0.0563819		134.09	16.826	601.9	2.51925	3.37674
1434.38	14.23	0.276	0.0492857	0.0904739																			4541.57	9.99	0.217	0.0409434	0.0560453		134.25	16.841	602.357	2.52208	3.37931
1434.4	14.01	0.274	0.0489286	0.0890751																			4541.58	9.86	0.215	0.040566	0.055316		134.41	16.858	602.55	2.52528	3.38039
1434.42	13.78	0.272	0.0485714	0.0876128																			4541.6	9.82	0.213	0.0401887	0.0550915		134.57	16.873	602.798	2.52811	3.38178
1434.43	13.7	0.271	0.0483929	0.0871042																			4541.62	9.7	0.212	0.04	0.0544183		134.73	16.89	603.17	2.53132	3.38387
1434.45	13.47	0.269	0.0480357	0.0856418																			4541.63	9.56	0.21	0.0396226	0.0536329		134.89	16.907	603.41	2.53453	3.38521
1434.47	13.22	0.267	0.0476786	0.0840524																			4541.65	9.47	0.208	0.0392453	0.053128		135.05	16.923	603.144	2.53755	3.38372
1434.48	13.14	0.266	0.0475	0.0835437																			4541.67	9.37	0.206	0.0388679	0.052567		135.21	16.939	603.18	2.54057	3.38392
1434.5	12.93	0.264	0.0471429	0.0822085																			4541.68	9.27	0.205	0.0386792	0.052006		135.37	16.954	603.156	2.5434	3.38379
1434.52	12.703	0.262	0.0467857	0.0807653																			4541.7	9.17	0.203	0.0383019	0.051445		135.53	16.97	603.147	2.54642	3.38374
1434.53	12.63	0.261	0.0466071	0.0803012																			4541.72	9.077	0.201	0.0379245	0.0509232		135.69	16.987	603.02	2.54962	3.38303
1434.55	12.36	0.258	0.0460714	0.0785845																			4541.73	8.98	0.2	0.0377358	0.050379		135.85	17.002	603.24	2.55245	3.38426
1434.57	12.22	0.257	0.0458929	0.0776944																			4541.75	8.94	0.199	0.0375472	0.0501546		136.01	17.019	603.65	2.55566	3.38656
1434.58	12.036	0.255	0.0455357	0.0765245																			4541.77	8.83	0.197	0.0371698	0.0495375		136.17	17.035	604.07	2.55868	3.38892
1434.6	11.93	0.254	0.0453571	0.0758506																			4541.78	8.7	0.196	0.0369811	0.0488082		136.33	17.051	604.49	2.5617	3.39127
1434.62	11.74	0.252	0.045	0.0746426																			4541.8	8.66	0.194	0.0366038	0.0485838		136.49	17.067	604.95	2.56472	3.39385
1434.63	11.546	0.25	0.0446429	0.0734091																			4541.82	8.5	0.192	0.0362264	0.0476862		136.65	17.084	605.2	2.56792	3.39526
1434.65	11.44	0.249	0.0444643	0.0727352																			4541.83	8.4	0.191	0.0360377	0.0471252		136.82	17.101	605.277	2.57113	3.39569
1434.67	11.26	0.247	0.0441071	0.0715907																			4541.85	8.3	0.189	0.0356604	0.0465641		136.98	17.117	604.91	2.57415	3.39363
1434.68	11.066	0.245	0.04375	0.0703573																			4541.87	8.25	0.188	0.0354717	0.0462836		137.14	17.133	605.024	2.57717	3.39427
1434.7	10.97	0.244	0.0435714	0.0697469																			4541.88	8.113	0.186	0.0350943	0.045515		137.3	17.148	605	2.58	3.39413
1434.72	10.758	0.242	0.0432143	0.068399																			4541.9	8.08	0.184	0.034717	0.0453299		137.46	17.165	605.189	2.58321	3.39519
1434.73	10.7	0.241	0.0430357	0.0680303																			4541.92	7.97	0.183	0.0345283	0.0447128		137.62	17.179	605.25	2.58585	3.39554
1434.75	10.51	0.239	0.0426786	0.0668223																			4541.93	7.833	0.181	0.0341509	0.0439442		137.78	17.196	605.52	2.58906	3.39705
1434.77	10.283	0.237	0.0423214	0.065379																			4541.95	7.74	0.179	0.0337736	0.0434225		137.94	17.212	605.83	2.59208	3.39879
1434.78	10.126	0.235	0.0419643	0.0643808																			4541.97	7.68	0.178	0.0335849	0.0430859		138.1	17.227	606.05	2.59491	3.40002
1434.8	10.03	0.234	0.0417857	0.0637704																			4541.98	7.57	0.176	0.0332075	0.0424687		138.26	17.244	606.074	2.59811	3.40016
1434.82	9.84	0.232	0.0414286	0.0625624																			4542	7.45	0.174	0.0328302	0.0417955		138.42	17.259	605.94	2.60094	3.39941
1434.83	9.666	0.23	0.0410714	0.0614561																			4542.02	7.367	0.172	0.0324528	0.0413299		138.58	17.277	605.673	2.60434	3.39791
1434.85	9.522	0.228	0.0407143	0.0605406																			4542.03	7.27	0.171	0.0322642	0.0407857		138.74	17.292	605.129	2.60717	3.39486
1434.87	9.383	0.227	0.0405357	0.0596568																			4542.05	7.18	0.169	0.0318868	0.0402808		138.9	17.307	604.692	2.61	3.39241
1434.88	9.226	0.225	0.0401786	0.0586586																			4542.07	7.087	0.167	0.0315094	0.039759		139.06	17.323	604.47	2.61302	3.39116
1434.9	9.085	0.224	0.04	0.0577621																			4542.08	6.993	0.166	0.0313208	0.0392317		139.22	17.34	604.294	2.61623	3.39017
1434.92	8.925	0.222	0.0396429	0.0567449																			4542.1	6.91	0.164	0.0309434	0.038766		139.38	17.355	603.92	2.61906	3.38807
1434.93	8.85	0.221	0.0394643	0.056268																			4542.12	6.8	0.162	0.030566	0.0381489		139.54	17.371	603.478	2.62208	3.38559
1434.95	8.66	0.219	0.0391071	0.05506																			4542.13	6.71	0.161	0.0303774	0.037644		139.7	17.387	602.91	2.62509	3.38241
1434.97	8.465	0.217	0.03875	0.0538202																			4542.15	6.67	0.159	0.03	0.0374196		139.86	17.404	602.34	2.6283	3.37921
1434.98	8.39	0.216	0.0385714	0.0533434																			4542.17	6.56	0.158	0.0298113	0.0368025		140.02	17.42	601.24	2.63132	3.37304
1435	8.21	0.214	0.0382143	0.0521989																			4542.18	6.436	0.156	0.029434	0.0361068		140.18	17.435	599.875	2.63415	3.36538
1435.02	8.03	0.212	0.0378571	0.0510545																			4542.2	6.39	0.154	0.0290566	0.0358488		140.34	17.45	598.136	2.63698	3.35563
1435.03	7.875	0.21	0.0375	0.050069																			4542.22	6.252	0.152	0.0286792	0.0350746		140.5	17.466	596.329	2.64	3.34549
1435.05	7.72	0.209	0.0373214	0.0490835																			4542.23	6.156	0.151	0.0284906	0.034536		140.66	17.482	594.085	2.64302	3.3329
1435.07	7.59	0.207	0.0369643	0.048257																			4542.25	6.056	0.149	0.0281132	0.033975		140.82	17.498	591.643	2.64604	3.3192
1435.08	7.433	0.205	0.0366071	0.0472588																			4542.27	5.972	0.147	0.0277358	0.0335037		140.98	17.515	588.521	2.64925	3.30168
1435.1	7.33	0.204	0.0364286	0.0466039																			4542.28	5.878	0.146	0.0275472	0.0329764		141.14	17.531	585.051	2.65226	3.28222
1435.12	7.15	0.202	0.0360714	0.0454595																			4542.3	5.795	0.144	0.0271698	0.0325107		141.3	17.548	579.928	2.65547	3.25348
1435.13	6.995	0.2	0.0357143	0.044474																			4542.32	5.72	0.143	0.0269811	0.03209		141.46	17.564	572.601	2.65849	3.21237
1435.15	6.845	0.199	0.0355357	0.0435203																			4542.33	5.57	0.141	0.0266038	0.0312485		141.62	17.58	562	2.66151	3.1529
1435.17	6.695	0.197	0.0351786	0.0425666																			4542.35	5.456	0.139	0.0262264	0.0306089		141.78	17.598	497.842	2.66491	2.79296
1435.18	6.553	0.195	0.0348214	0.0416638																			4542.37	5.372	0.137	0.0258491	0.0301377		141.94	17.618	76.515	2.66868	0.42926
1435.2	6.405	0.194	0.0346429	0.0407228																			4542.38	5.276	0.136	0.0256604	0.0295991		142.1	17.635	82.849	2.67189	0.464794
1435.22	6.257	0.192	0.0342857	0.0397818																			4542.4	5.176	0.134	0.025283	0.0290381		142.26	17.651	87.541	2.67491	0.491117
1435.23	6.115	0.19	0.0339286	0.038879																			4542.42	5.092	0.132	0.0249057	0.0285668		142.42	17.667	92.009	2.67792	0.516183
1435.25	5.97	0.189	0.03375	0.0379571																			4542.43	5.008	0.131	0.024717	0.0280956		142.58	17.683	95.958	2.68094	0.538338
1435.27	5.835	0.187	0.0333929	0.0370988																			4542.45	4.916	0.129	0.0243396	0.0275794		142.74	17.697	99.659	2.68358	0.559101
1435.28	5.693	0.185	0.0330357	0.0361959																			4542.47	4.837	0.127	0.0239623	0.0271362		142.9	17.714	103.448	2.68679	0.580357
1435.3	5.545	0.184	0.0328571	0.0352549																			4542.48	4.756	0.126	0.0237736	0.0266818		143.06	17.73	106.828	2.68981	0.59932
1435.32	5.385	0.182	0.0325	0.0342377																			4542.5	4.665	0.124	0.0233962	0.0261713		143.22	17.746	110.248	2.69283	0.618506
1435.33	5.235	0.18	0.0321429	0.033284																			4542.52	4.572	0.122	0.0230189	0.0256495		143.38	17.762	113.338	2.69585	0.635842
1435.35	5.1	0.179	0.0319643	0.0324256																			4542.53	4.476	0.121	0.0228302	0.025111		143.54	17.778	116.228	2.69887	0.652055
1435.37	4.953	0.177	0.0316071	0.031491																			4542.55	4.385	0.119	0.0224528	0.0246005		143.7	17.794	119.098	2.70189	0.668156
1435.38	4.803	0.175	0.03125	0.0305373																			4542.57	4.32	0.117	0.0220755	0.0242358		143.87	17.81	121.918	2.70491	0.683977
1435.4	4.665	0.174	0.0310714	0.0296599																			4542.58	4.206	0.116	0.0218868	0.0235962		144.03	17.827	124.8	2.70811	0.700145
1435.42	4.492	0.171	0.0305357	0.02856																			4542.6	4.106	0.114	0.0215094	0.0230352		144.19	17.842	127.428	2.71094	0.714889
1435.43	4.317	0.17	0.0303571	0.0274474																			4542.62	4.022	0.112	0.0211321	0.022564		144.35	17.859	130.272	2.71415	0.730844
1435.45	4.175	0.169	0.0301786	0.0265445																			4542.63	3.936	0.111	0.0209434	0.0220815		144.51	17.874	132.828	2.71698	0.745183
1435.47	4.037	0.167	0.0298214	0.0256671																			4542.65	3.84	0.109	0.020566	0.0215429		144.67	17.891	135.744	2.72019	0.761542
1435.48	3.895	0.165	0.0294643	0.0247643																			4542.67	3.762	0.107	0.0201887	0.0211053		144.83	17.906	138.378	2.72302	0.77632
1435.5	3.745	0.164	0.0292857	0.0238106																			4542.68	3.658	0.105	0.0198113	0.0205219		144.99	17.923	141.342	2.72623	0.792948
1435.52	3.597	0.162	0.0289286	0.0228696																			4542.7	3.566	0.104	0.0196226	0.0200058		145.15	17.939	144.16	2.72925	0.808757
1435.53	3.463	0.16	0.0285714	0.0220176																			4542.72	3.466	0.102	0.0192453	0.0194447		145.31	17.955	146.927	2.73226	0.824281
1435.55	3.32	0.159	0.0283929	0.0211085																			4542.73	3.33	0.1	0.0188679	0.0186818		145.47	17.971	149.627	2.73528	0.839428
1435.57	3.19	0.157	0.0280357	0.0202819																			4542.75	3.276	0.099	0.0186792	0.0183788		145.63	17.987	152.168	2.7383	0.853683
1435.58	3.057	0.155	0.0276786	0.0194363																			4542.77	3.176	0.097	0.0183019	0.0178178		145.79	18.003	154.914	2.74132	0.869089
1435.6	2.932	0.154	0.0275	0.0186416																			4542.78	3.086	0.096	0.0181132	0.0173129		145.95	18.019	157.529	2.74434	0.883759
1435.62	2.815	0.152	0.0271429	0.0178977																			4542.8	2.995	0.094	0.0177358	0.0168024		146.11	18.035	160.097	2.74736	0.898166
1435.63	2.681	0.15	0.0267857	0.0170457																			4542.82	2.906	0.092	0.0173585	0.0163031		146.27	18.05	162.567	2.75019	0.912023
1435.65	2.558	0.149	0.0266071	0.0162637																			4542.83	2.808	0.091	0.0171698	0.0157533		146.43	18.066	164.991	2.75321	0.925622
1435.67	2.435	0.147	0.02625	0.0154817																			4542.85	2.725	0.089	0.0167925	0.0152876		146.59	18.083	167.172	2.75642	0.937858
1435.68	2.309	0.145	0.0258929	0.0146806																			4542.87	2.634	0.087	0.0164151	0.0147771		146.75	18.099	169.137	2.75943	0.948882
1435.7	2.21	0.144	0.0257143	0.0140511																			4542.88	2.542	0.085	0.0160377	0.014261		146.91	18.115	170.702	2.76245	0.957662
1435.72	2.055	0.141	0.0251786	0.0130656																			4542.9	2.442	0.084	0.0158491	0.0137		147.07	18.131	171.922	2.76547	0.964506
1435.73	1.929	0.14	0.025	0.0122645																			4542.92	2.342	0.083	0.0156604	0.0131389		147.23	18.146	172.553	2.7683	0.968046
1435.75	1.808	0.139	0.0248214	0.0114952																			4542.93	2.243	0.081	0.015283	0.0125835		147.39	18.162	172.931	2.77132	0.970167
1435.77	1.685	0.137	0.0244643	0.0107132																			4542.95	2.16	0.079	0.0149057	0.0121179		147.55	18.178	173.429	2.77434	0.972961
1435.78	1.569	0.135	0.0241071	0.00997565																			4542.97	2.057	0.078	0.014717	0.0115401		147.71	18.194	173.857	2.77736	0.975362
1435.8	1.456	0.134	0.0239286	0.0092572																			4542.98	1.963	0.076	0.0143396	0.0110127		147.87	18.211	174.577	2.78057	0.979401
1435.82	1.347	0.132	0.0235714	0.00856418																			4543	1.86	0.074	0.0139623	0.0104349		148.03	18.227	175.207	2.78358	0.982935
1435.83	1.29	0.13	0.0232143	0.00820178																			4543.02	1.777	0.073	0.0137736	0.00996921		148.19	18.242	175.706	2.78642	0.985735
1435.85	1.3	0.129	0.0230357	0.00826536																			4543.03	1.693	0.07	0.0132075	0.00949796		148.35	18.258	176.053	2.78943	0.987682
1435.87	1.33	0.127	0.0226786	0.0084561																			4543.05	1.602	0.069	0.0130189	0.00898744		148.51	18.275	176.267	2.79264	0.988882
1435.88	1.33	0.125	0.0223214	0.0084561																			4543.07	1.492	0.067	0.0126415	0.00837033		148.61	18.285	176.357	2.79453	0.989387
1435.9	1.336	0.124	0.0221429	0.00849425																			4543.08	1.34	0.065	0.0122642	0.00751758
1435.92	1.329	0.122	0.0217857	0.00844974																			4543.1	1.292	0.064	0.0120755	0.0072483
1435.93	1.305	0.12	0.0214286	0.00829715																			4543.12	1.192	0.063	0.0118868	0.00668728
1435.95	1.262	0.119	0.02125	0.00802376																			4543.13	1.102	0.061	0.0115094	0.00618237
1435.97	1.21	0.116	0.0207143	0.00769314																			4543.15	1.002	0.059	0.0111321	0.00562136
1435.98	1.195	0.115	0.0205357	0.00759777																			4543.17	0.897	0.058	0.0109434	0.00503229
1436	1.18	0.114	0.0203571	0.0075024																			4543.18	0.792	0.056	0.010566	0.00444323
1436.02	1.17	0.112	0.02	0.00743882																			4543.2	0.692	0.054	0.0101887	0.00388222
1436.03	1.177	0.11	0.0196429	0.00748333																			4543.22	0.597	0.053	0.01	0.00334925
1436.05	1.18	0.109	0.0194643	0.0075024																			4543.23	0.501	0.051	0.00962264	0.00281068
1436.07	1.191	0.107	0.0191071	0.00757234																			4543.25	0.392	0.049	0.00924528	0.00219917
1436.08	1.2	0.105	0.01875	0.00762956																			4543.27	0.292	0.048	0.0090566	0.00163816
1436.1	1.196	0.104	0.0185714	0.00760413																			4543.28	0.191	0.046	0.00867925	0.00107154
1436.12	1.179	0.102	0.0182143	0.00749605																			4543.3	0.082	0.044	0.00830189	0.000460031
1436.13	1.145	0.1	0.0178571	0.00727987																			4543.32	-0.018	0.043	0.00811321	-0.000100982
1436.15	1.126	0.099	0.0176786	0.00715907																			4543.33	-0.118	0.041	0.00773585	-0.000661996
1436.17	1.11	0.097	0.0173214	0.00705735																			4543.35	-0.23	0.039	0.00735849	-0.00129033
1436.18	1.11	0.095	0.0169643	0.00705735																			4543.37	-0.36	0.037	0.00698113	-0.00201965
1436.2	1.104	0.094	0.0167857	0.0070192																			4543.38	-0.428	0.036	0.00679245	-0.00240114
1436.22	1.11	0.092	0.0164286	0.00705735																			4543.4	-0.54	0.034	0.00641509	-0.00302947
1436.23	1.11	0.09	0.0160714	0.00705735																			4543.42	-0.628	0.032	0.00603774	-0.00352317
1436.25	1.124	0.089	0.0158929	0.00714636																			4543.43	-0.78	0.03	0.00566038	-0.00437591
1436.27	1.13	0.086	0.0153571	0.00718451																			4543.45	-0.84	0.029	0.0054717	-0.00471252
1436.28	1.13	0.085	0.0151786	0.00718451																			4543.47	-0.928	0.028	0.00528302	-0.00520621
1436.3	1.143	0.084	0.015	0.00726716																			4543.48	-1.029	0.026	0.00490566	-0.00577283
1436.32	1.15	0.082	0.0146429	0.00731166																			4543.5	-1.138	0.024	0.0045283	-0.00638434
1436.33	1.14	0.08	0.0142857	0.00724808																			4543.52	-1.233	0.023	0.00433962	-0.0069173
1436.35	1.12	0.078	0.0139286	0.00712093																			4543.53	-1.329	0.02	0.00377358	-0.00745587
1436.37	1.11	0.077	0.01375	0.00705735																			4543.55	-1.438	0.019	0.00358491	-0.00806738
1436.38	1.11	0.075	0.0133929	0.00705735																			4543.57	-1.522	0.018	0.00339623	-0.00853863
1436.4	1.097	0.074	0.0132143	0.00697469																			4543.58	-1.612	0.015	0.00283019	-0.00904354
1436.42	1.08	0.072	0.0128571	0.00686661																			4543.6	-1.71	0.014	0.00264151	-0.00959333
1436.43	1.06	0.07	0.0125	0.00673945																			4543.62	-1.788	0.013	0.00245283	-0.0100309
1436.45	1.057	0.069	0.0123214	0.00672037																			4543.63	-1.872	0.011	0.00207547	-0.0105022
1436.47	1.05	0.067	0.0119643	0.00667587																			4543.65	-1.965	0.009	0.00169811	-0.0110239
1436.48	1.06	0.065	0.0116071	0.00673945																			4543.65	-1.965	0.009	0.00169811	-0.0110239
1436.5	1.05	0.063	0.01125	0.00667587																			4543.67	-2.038	0.008	0.00150943	-0.0114335
1436.52	1.04	0.062	0.0110714	0.00661229																			4543.72	-2.227	0.003	0.000566038	-0.0124938
1436.53	1.034	0.06	0.0107143	0.00657414																			4543.73	-2.26	0.003	0.000566038	-0.0126789
1436.55	1.017	0.059	0.0105357	0.00646605																			4543.75	-2.26	0.003	0.000566038	-0.0126789
1436.57	1.01	0.057	0.0101786	0.00642155																			4543.77	-2.239	0.004	0.000754717	-0.0125611
1436.58	1.01	0.055	0.00982143	0.00642155																			4543.78	-2.199	0.006	0.00113208	-0.0123367
1436.6	0.994	0.054	0.00964286	0.00631982																			4543.8	-2.14	0.008	0.00150943	-0.0120057
1436.62	0.97	0.052	0.00928571	0.00616723																			4543.82	-2.054	0.009	0.00169811	-0.0115232
1436.63	0.947	0.05	0.00892857	0.006021																			4543.83	-1.88	0.012	0.00226415	-0.0105471
1436.65	0.914	0.049	0.00875	0.00581118																			4543.85	-1.838	0.013	0.00245283	-0.0103114
1436.67	0.871	0.047	0.00839286	0.00553779																			4543.87	-1.69	0.015	0.00283019	-0.00948113
1436.68	0.81	0.045	0.00803571	0.00514996																			4543.88	-1.628	0.016	0.00301887	-0.0091333
1436.7	0.755	0.044	0.00785714	0.00480027																			4543.9	-1.5	0.018	0.00339623	-0.00841521
1436.72	0.662	0.042	0.0075	0.00420898																			4543.92	-1.35	0.02	0.00377358	-0.00757369
1436.73	0.566	0.04	0.00714286	0.00359861																			4543.93	-1.21	0.022	0.00415094	-0.00678827
1436.75	0.449	0.039	0.00696429	0.00285473																			4543.95	-1.14	0.023	0.00433962	-0.00639556
1436.77	0.313	0.037	0.00660714	0.00199004																			4543.97	-1.034	0.024	0.0045283	-0.00580088
1436.78	0.15	0.035	0.00625	0.000953695																			4543.98	-0.85	0.027	0.00509434	-0.00476862
1436.8	-0.02	0.033	0.00589286	-0.000127159																			4544	-0.79	0.028	0.00528302	-0.00443201
1436.82	-0.097	0.032	0.00571429	-0.000616723																			4544.02	-0.67	0.03	0.00566038	-0.00375879
1436.83	-0.221	0.03	0.00535714	-0.00140511																			4544.03	-0.608	0.031	0.00584906	-0.00341096
1436.85	-0.341	0.028	0.005	-0.00216807																			4544.05	-0.47	0.033	0.00622642	-0.00263676
1436.87	-0.467	0.027	0.00482143	-0.00296917																			4544.07	-0.374	0.035	0.00660377	-0.00209819
1436.88	-0.584	0.025	0.00446429	-0.00371305																			4544.08	-0.21	0.037	0.00698113	-0.00117813
1436.9	-0.714	0.024	0.00428571	-0.00453959																			4544.1	-0.15	0.038	0.00716981	-0.000841521
1436.92	-0.847	0.022	0.00392857	-0.0053852																			4544.12	-0.058	0.039	0.00735849	-0.000325388
1436.93	-1	0.02	0.00357143	-0.00635797																			4544.13	0.11	0.042	0.00792453	0.000617115
1436.95	-1.17	0.018	0.00321429	-0.00743882																			4544.15	0.159	0.043	0.00811321	0.000892012
1436.97	-1.337	0.017	0.00303571	-0.0085006																			4544.17	0.258	0.044	0.00830189	0.00144742
1436.98	-1.499	0.015	0.00267857	-0.0095306																			4544.18	0.41	0.046	0.00867925	0.00230016
1437	-1.67	0.014	0.0025	-0.0106178																			4544.2	0.452	0.047	0.00886792	0.00253578
1437.02	-1.84	0.012	0.00214286	-0.0116987																			4544.22	0.58	0.049	0.00924528	0.00325388
1437.03	-2.03	0.01	0.00178571	-0.0129067																			4544.23	0.69	0.051	0.00962264	0.00387099
1437.04	-2.05	0.01	0.00178571	-0.0130338																			4544.25	0.75	0.052	0.00981132	0.0042076
1437.05	-2.22	0.008	0.00142857	-0.0141147																			4544.27	0.86	0.054	0.0101887	0.00482472
1437.1	-2.7	0.005	0.000892857	-0.0171665																			4544.28	0.916	0.055	0.0103774	0.00513889
1437.12	-2.74	0.005	0.000892857	-0.0174208																			4544.3	1.03	0.057	0.0107547	0.00577844
1437.13	-2.74	0.005	0.000892857	-0.0174208																			4544.32	1.13	0.059	0.0111321	0.00633946
1437.15	-2.712	0.006	0.00107143	-0.0172428																			4544.33	1.19	0.06	0.0113208	0.00667606
1437.17	-2.62	0.008	0.00142857	-0.0166579																			4544.35	1.32	0.062	0.0116981	0.00740538
1437.18	-2.502	0.01	0.00178571	-0.0159076																			4544.37	1.399	0.063	0.0118868	0.00784858
1437.2	-2.312	0.012	0.00214286	-0.0146996																			4544.38	1.51	0.065	0.0122642	0.00847131
1437.22	-2.06	0.013	0.00232143	-0.0130974																			4544.4	1.602	0.067	0.0126415	0.00898744
1437.23	-1.81	0.015	0.00267857	-0.0115079																			4544.42	1.709	0.068	0.0128302	0.00958772
1437.25	-1.654	0.016	0.00285714	-0.0105161																			4544.43	1.82	0.07	0.0132075	0.0102105
1437.27	-1.44	0.018	0.00321429	-0.00915548																			4544.45	1.96	0.072	0.0135849	0.0109959
1437.28	-1.2	0.02	0.00357143	-0.00762956																			4544.47	2.036	0.074	0.0139623	0.0114222
1437.3	-1.058	0.021	0.00375	-0.00672673																			4544.48	2.15	0.075	0.0141509	0.0120618
1437.32	-0.86	0.023	0.00410714	-0.00546785																			4544.5	2.26	0.077	0.0145283	0.0126789
1437.33	-0.62	0.025	0.00446429	-0.00394194																			4544.52	2.38	0.079	0.0149057	0.0133521
1437.35	-0.41	0.027	0.00482143	-0.00260677																			4544.53	2.436	0.08	0.0150943	0.0136663
1437.37	-0.3	0.028	0.005	-0.00190739																			4544.55	2.57	0.082	0.0154717	0.0144181
1437.38	-0.08	0.03	0.00535714	-0.000508638																			4544.57	2.69	0.084	0.0158491	0.0150913
1437.4	0.11	0.032	0.00571429	0.000699377																			4544.58	2.75	0.085	0.0160377	0.0154279
1437.42	0.197	0.033	0.00589286	0.00125252																			4544.6	2.84	0.087	0.0164151	0.0159328
1437.43	0.38	0.035	0.00625	0.00241603																			4544.62	2.99	0.089	0.0167925	0.0167743
1437.45	0.56	0.037	0.00660714	0.00356046																			4544.63	3.046	0.09	0.0169811	0.0170885
1437.47	0.638	0.038	0.00678571	0.00405638																			4544.65	3.17	0.092	0.0173585	0.0177841
1437.48	0.767	0.04	0.00714286	0.00487656																			4544.67	3.28	0.094	0.0177358	0.0184013
1437.5	0.896	0.041	0.00732143	0.00569674																			4544.68	3.34	0.095	0.0179245	0.0187379
1437.52	1.04	0.043	0.00767857	0.00661229																			4544.7	3.46	0.097	0.0183019	0.0194111
1437.53	1.19	0.045	0.00803571	0.00756598																			4544.72	3.57	0.099	0.0186792	0.0200282
1437.55	1.34	0.047	0.00839286	0.00851968																			4544.73	3.63	0.1	0.0188679	0.0203648
1437.57	1.42	0.048	0.00857143	0.00902832																			4544.75	3.716	0.102	0.0192453	0.0208473
1437.58	1.57	0.05	0.00892857	0.00998201																			4544.77	3.86	0.104	0.0196226	0.0216551
1437.6	1.72	0.052	0.00928571	0.0109357																			4544.78	3.92	0.105	0.0198113	0.0219917
1437.62	1.789	0.052	0.00928571	0.0113744																			4544.8	4.03	0.107	0.0201887	0.0226089
1437.63	1.902	0.054	0.00964286	0.0120929																			4544.82	4.106	0.108	0.0203774	0.0230352
1437.65	2.004	0.055	0.00982143	0.0127414																			4544.83	4.21	0.11	0.0207547	0.0236187
1437.67	2.11	0.057	0.0101786	0.0134153																			4544.85	4.32	0.112	0.0211321	0.0242358
1437.68	2.16	0.059	0.0105357	0.0137332																			4544.87	4.383	0.114	0.0215094	0.0245892
1437.7	2.16	0.061	0.0108929	0.0137332																			4544.88	4.48	0.115	0.0216981	0.0251334
1437.72	2.15	0.062	0.0110714	0.0136696																			4544.9	4.59	0.117	0.0220755	0.0257505
1437.73	2.11	0.064	0.0114286	0.0134153																			4544.92	4.71	0.119	0.0224528	0.0264237
1437.75	2.1	0.066	0.0117857	0.0133517																			4544.93	4.76	0.12	0.0226415	0.0267043
1437.77	2.085	0.067	0.0119643	0.0132564																			4544.95	4.88	0.122	0.0230189	0.0273775
1437.78	2.066	0.068	0.0121429	0.0131356																			4544.97	4.99	0.124	0.0233962	0.0279946
1437.8	2.05	0.07	0.0125	0.0130338																			4544.98	5.04	0.125	0.0235849	0.0282751
1437.82	2.04	0.072	0.0128571	0.0129703																			4545	5.15	0.127	0.0239623	0.0288922
1437.83	2.01	0.074	0.0132143	0.0127795																			4545.02	5.28	0.129	0.0243396	0.0296215
1437.85	2.01	0.075	0.0133929	0.0127795																			4545.03	5.33	0.13	0.0245283	0.029902
1437.87	2.01	0.077	0.01375	0.0127795																			4545.05	5.45	0.132	0.0249057	0.0305752
1437.88	2.006	0.078	0.0139286	0.0127541																			4545.07	5.56	0.134	0.025283	0.0311924
1437.9	2.01	0.08	0.0142857	0.0127795																			4545.08	5.63	0.135	0.0254717	0.0315851
1437.92	2.01	0.082	0.0146429	0.0127795																			4545.1	5.76	0.137	0.0258491	0.0323144
1437.93	2.05	0.084	0.015	0.0130338																			4545.12	5.88	0.139	0.0262264	0.0329876
1437.95	2.061	0.085	0.0151786	0.0131038																			4545.13	5.94	0.14	0.0264151	0.0333242
1437.97	2.1	0.087	0.0155357	0.0133517																			4545.15	6.04	0.142	0.0267925	0.0338852
1437.98	2.17	0.089	0.0158929	0.0137968																			4545.17	6.16	0.144	0.0271698	0.0345584
1438	2.25	0.091	0.01625	0.0143054																			4545.18	6.21	0.145	0.0273585	0.034839
1438.02	2.29	0.092	0.0164286	0.0145597																			4545.2	6.33	0.147	0.0277358	0.0355122
1438.03	2.36	0.094	0.0167857	0.0150048																			4545.22	6.43	0.149	0.0281132	0.0360732
1438.05	2.41	0.096	0.0171429	0.0153227																			4545.23	6.49	0.15	0.0283019	0.0364098
1438.07	2.44	0.097	0.0173214	0.0155134																			4545.25	6.6	0.152	0.0286792	0.0370269
1438.08	2.49	0.099	0.0176786	0.0158313																			4545.27	6.7	0.154	0.0290566	0.0375879
1438.1	2.54	0.101	0.0180357	0.0161492																			4545.28	6.75	0.155	0.0292453	0.0378684
1438.12	2.57	0.102	0.0182143	0.01634																			4545.3	6.86	0.157	0.0296226	0.0384855
1438.13	2.62	0.104	0.0185714	0.0166579																			4545.32	6.96	0.159	0.03	0.0390466
1438.15	2.66	0.106	0.0189286	0.0169122																			4545.33	7.02	0.16	0.0301887	0.0393832
1438.17	2.67	0.107	0.0191071	0.0169758																			4545.35	7.12	0.162	0.030566	0.0399442
1438.18	2.69	0.109	0.0194643	0.0171029																			4545.37	7.23	0.164	0.0309434	0.0405613
1438.2	2.71	0.111	0.0198214	0.0172301																			4545.38	7.29	0.165	0.0311321	0.0408979
1438.22	2.71	0.112	0.02	0.0172301																			4545.4	7.39	0.167	0.0315094	0.0414589
1438.23	2.73	0.114	0.0203571	0.0173573																			4545.42	7.5	0.169	0.0318868	0.042076
1438.25	2.77	0.116	0.0207143	0.0176116																			4545.43	7.56	0.17	0.0320755	0.0424126
1438.27	2.79	0.117	0.0208929	0.0177387																			4545.45	7.65	0.172	0.0324528	0.0429176
1438.28	2.823	0.118	0.0210714	0.0179485																			4545.47	7.75	0.174	0.0328302	0.0434786
1438.3	2.9	0.121	0.0216071	0.0184381																			4545.48	7.81	0.175	0.0330189	0.0438152
1438.32	2.94	0.122	0.0217857	0.0186924																			4545.5	7.9	0.177	0.0333962	0.0443201
1438.33	3.04	0.124	0.0221429	0.0193282																			4545.52	8.04	0.179	0.0337736	0.0451055
1438.35	3.1	0.126	0.0225	0.0197097																			4545.53	8.09	0.18	0.0339623	0.045386
1438.37	3.14	0.127	0.0226786	0.019964																			4545.55	8.2	0.182	0.0343396	0.0460031
1438.38	3.18	0.129	0.0230357	0.0202183																			4545.57	8.3	0.184	0.034717	0.0465641
1438.4	3.2	0.13	0.0232143	0.0203455																			4545.58	8.36	0.185	0.0349057	0.0469007
1438.42	3.24	0.132	0.0235714	0.0205998																			4545.6	8.47	0.187	0.035283	0.0475179
1438.43	3.27	0.134	0.0239286	0.0207906																			4545.62	8.57	0.189	0.0356604	0.0480789
1438.45	3.29	0.135	0.0241071	0.0209177																			4545.63	8.63	0.19	0.0358491	0.0484155
1438.47	3.34	0.137	0.0244643	0.0212356																			4545.65	8.74	0.192	0.0362264	0.0490326
1438.48	3.4	0.139	0.0248214	0.0216171																			4545.67	8.85	0.194	0.0366038	0.0496497
1438.5	3.41	0.14	0.025	0.0216807																			4545.68	8.9	0.195	0.0367925	0.0499302
1438.52	3.44	0.142	0.0253571	0.0218714																			4545.7	9.02	0.197	0.0371698	0.0506034
1438.53	3.45	0.144	0.0257143	0.021935																			4545.72	9.13	0.199	0.0375472	0.0512206
1438.55	3.46	0.145	0.0258929	0.0219986																			4545.73	9.19	0.2	0.0377358	0.0515572
1438.57	3.44	0.147	0.02625	0.0218714																			4545.75	9.29	0.202	0.0381132	0.0521182
1438.58	3.41	0.149	0.0266071	0.0216807																			4545.77	9.4	0.204	0.0384906	0.0527353
1438.6	3.42	0.15	0.0267857	0.0217443																			4545.78	9.46	0.205	0.0386792	0.0530719
1438.62	3.54	0.152	0.0271429	0.0225072																			4545.8	9.58	0.207	0.0390566	0.0537451
1438.63	3.73	0.154	0.0275	0.0237152																			4545.82	9.68	0.209	0.039434	0.0543061
1438.65	3.83	0.155	0.0276786	0.024351																			4545.83	9.73	0.21	0.0396226	0.0545866
1438.67	4.01	0.157	0.0280357	0.0254955																			4545.85	9.84	0.212	0.04	0.0552038
1438.68	4.2	0.159	0.0283929	0.0267035																			4545.87	9.95	0.214	0.0403774	0.0558209
1438.7	4.29	0.16	0.0285714	0.0272757																			4545.88	10.01	0.215	0.040566	0.0561575
1438.72	4.51	0.162	0.0289286	0.0286744																			4545.9	10.11	0.217	0.0409434	0.0567185
1438.73	4.71	0.164	0.0292857	0.029946																			4545.92	10.23	0.219	0.0413208	0.0573917
1438.75	4.8	0.165	0.0294643	0.0305183																			4545.93	10.28	0.22	0.0415094	0.0576722
1438.77	4.97	0.167	0.0298214	0.0315991																			4545.95	10.38	0.222	0.0418868	0.0582332
1438.78	5.16	0.169	0.0301786	0.0328071																			4545.97	10.49	0.224	0.0422642	0.0588503
1438.8	5.24	0.17	0.0303571	0.0333158																			4545.98	10.55	0.225	0.0424528	0.0591869
1438.82	5.41	0.172	0.0307143	0.0343966																			4546	10.65	0.227	0.0428302	0.059748
1438.83	5.59	0.174	0.0310714	0.035541																			4546.02	10.76	0.229	0.0432075	0.0603651
1438.85	5.67	0.175	0.03125	0.0360497																			4546.03	10.81	0.23	0.0433962	0.0606456
1438.87	5.85	0.177	0.0316071	0.0371941																			4546.05	10.92	0.232	0.0437736	0.0612627
1438.88	6.02	0.179	0.0319643	0.038275																			4546.07	11.03	0.234	0.0441509	0.0618798
1438.9	6.1	0.18	0.0321429	0.0387836																			4546.08	11.08	0.235	0.0443396	0.0621603
1438.92	6.27	0.182	0.0325	0.0398645																			4546.1	11.19	0.237	0.044717	0.0627774
1438.93	6.44	0.184	0.0328571	0.0409453																			4546.12	11.3	0.239	0.0450943	0.0633946
1438.95	6.52	0.185	0.0330357	0.041454																			4546.13	11.35	0.24	0.045283	0.0636751
1438.97	6.69	0.187	0.0333929	0.0425348																			4546.15	11.45	0.242	0.0456604	0.0642361
1438.98	6.88	0.189	0.03375	0.0437428																			4546.17	11.56	0.244	0.0460377	0.0648532
1439	6.97	0.19	0.0339286	0.044315																			4546.18	11.61	0.245	0.0462264	0.0651337
1439.02	7.13	0.192	0.0342857	0.0453323																			4546.2	11.72	0.247	0.0466038	0.0657508
1439.03	7.29	0.194	0.0346429	0.0463496																			4546.22	11.84	0.249	0.0469811	0.066424
1439.05	7.37	0.195	0.0348214	0.0468582																			4546.23	11.89	0.25	0.0471698	0.0667045
1439.07	7.54	0.197	0.0351786	0.0479391																			4546.25	12.024	0.252	0.0475472	0.0674563
1439.08	7.71	0.199	0.0355357	0.0490199																			4546.27	12.11	0.254	0.0479245	0.0679388
1439.1	7.79	0.2	0.0357143	0.0495286																			4546.28	12.17	0.256	0.0483019	0.0682754
1439.12	7.96	0.202	0.0360714	0.0506094																			4546.3	12.29	0.257	0.0484906	0.0689486
1439.13	8.12	0.204	0.0364286	0.0516267																			4546.32	12.4	0.259	0.0488679	0.0695657
1439.15	8.21	0.205	0.0366071	0.0521989																			4546.33	12.46	0.26	0.0490566	0.0699023
1439.17	8.38	0.207	0.0369643	0.0532798																			4546.35	12.57	0.262	0.049434	0.0705194
1439.18	8.54	0.209	0.0373214	0.0542971																			4546.37	12.62	0.263	0.0496226	0.0707999
1439.2	8.62	0.21	0.0375	0.0548057																			4546.38	12.73	0.265	0.05	0.071417
1439.22	8.77	0.212	0.0378571	0.0557594																			4546.4	12.84	0.267	0.0503774	0.0720342
1439.23	8.93	0.214	0.0382143	0.0567767																			4546.42	12.89	0.268	0.050566	0.0723147
1439.25	9	0.215	0.0383929	0.0572217																			4546.43	13.01	0.27	0.0509434	0.0729879
1439.27	9.15	0.217	0.03875	0.0581754																			4546.44	13.07	0.271	0.0511321	0.0733245
1439.28	9.32	0.219	0.0391071	0.0592563																			4546.45	13.12	0.272	0.0513208	0.073605
1439.3	9.4	0.22	0.0392857	0.0597649																			4546.52	13.469	0.277	0.0522642	0.0755629
1439.32	9.57	0.222	0.0396429	0.0608458																			4546.53	13.49	0.277	0.0522642	0.0756808
1439.33	9.73	0.224	0.04	0.061863																			4546.55	13.484	0.276	0.0520755	0.0756471
1439.35	9.81	0.225	0.0401786	0.0623717																			4546.57	13.47	0.276	0.0520755	0.0755686
1439.37	9.96	0.227	0.0405357	0.0633254																			4546.58	13.43	0.274	0.0516981	0.0753441
1439.38	10.11	0.229	0.0408929	0.0642791																			4546.6	13.309	0.272	0.0513208	0.0746653
1439.4	10.19	0.23	0.0410714	0.0647877																			4546.62	13.26	0.271	0.0511321	0.0743904
1439.42	10.34	0.233	0.0416071	0.0657414																			4546.63	13.16	0.269	0.0507547	0.0738294
1439.43	10.508	0.234	0.0417857	0.0668095																			4546.65	13.03	0.267	0.0503774	0.0731001
1439.45	10.57	0.235	0.0419643	0.0672037																			4546.67	12.97	0.265	0.05	0.0727635
1439.47	10.73	0.237	0.0423214	0.068221																			4546.68	12.84	0.264	0.0498113	0.0720342
1439.48	10.9	0.239	0.0426786	0.0693019																			4546.7	12.699	0.262	0.049434	0.0712431
1439.5	10.98	0.24	0.0428571	0.0698105																			4546.72	12.65	0.261	0.0492453	0.0709682
1439.52	11.14	0.242	0.0432143	0.0708278																			4546.73	12.51	0.259	0.0488679	0.0701828
1439.53	11.31	0.244	0.0435714	0.0719086																			4546.75	12.37	0.257	0.0484906	0.0693974
1439.55	11.39	0.245	0.04375	0.0724173																			4546.77	12.31	0.255	0.0481132	0.0690608
1439.57	11.55	0.247	0.0441071	0.0734345																			4546.78	12.135	0.253	0.0477358	0.068079
1439.58	11.71	0.249	0.0444643	0.0744518																			4546.8	12.032	0.252	0.0475472	0.0675012
1439.6	11.79	0.25	0.0446429	0.0749605																			4546.82	11.99	0.251	0.0473585	0.0672655
1439.62	11.96	0.253	0.0451786	0.0760413																			4546.83	11.86	0.249	0.0469811	0.0665362
1439.63	12.12	0.254	0.0453571	0.0770586																			4546.85	11.72	0.247	0.0466038	0.0657508
1439.65	12.21	0.255	0.0455357	0.0776308																			4546.87	11.602	0.245	0.0462264	0.0650888
1439.67	12.37	0.257	0.0458929	0.0786481																			4546.88	11.53	0.244	0.0460377	0.0646849
1439.68	12.53	0.259	0.04625	0.0796654																			4546.9	11.4	0.242	0.0456604	0.0639556
1439.7	12.62	0.26	0.0464286	0.0802376																			4546.92	11.35	0.241	0.0454717	0.0636751
1439.72	12.8	0.262	0.0467857	0.081382																			4546.93	11.182	0.238	0.0449057	0.0627326
1439.73	12.96	0.264	0.0471429	0.0823993																			4546.95	11.072	0.237	0.044717	0.0621154
1439.75	13.04	0.265	0.0473214	0.0829079																			4546.97	11.03	0.236	0.0445283	0.0618798
1439.77	13.237	0.267	0.0476786	0.0841604																			4546.98	10.91	0.234	0.0441509	0.0612066
1439.78	13.37	0.269	0.0480357	0.085006																			4547	10.78	0.232	0.0437736	0.0604773
1439.8	13.44	0.27	0.0482143	0.0854511																			4547.02	10.73	0.231	0.0435849	0.0601968
1439.82	13.642	0.272	0.0485714	0.0867354																			4547.03	10.6	0.229	0.0432075	0.0594675
1439.83	13.79	0.274	0.0489286	0.0876764																			4547.05	10.48	0.227	0.0428302	0.0587942
1439.85	13.86	0.275	0.0491071	0.0881215																			4547.07	10.41	0.225	0.0424528	0.0584015
1439.87	14.062	0.277	0.0494643	0.0894058																			4547.08	10.253	0.223	0.0420755	0.0575207
1439.88	14.21	0.279	0.0498214	0.0903467																			4547.1	10.156	0.222	0.0418868	0.0569766
1439.9	14.28	0.28	0.05	0.0907918																			4547.12	10.1	0.221	0.0416981	0.0566624
1439.9	14.28	0.28	0.05	0.0907918																			4547.13	9.99	0.219	0.0413208	0.0560453
1439.92	14.482	0.282	0.0503571	0.0920761																			4547.15	9.87	0.217	0.0409434	0.0553721
1439.95	14.7	0.285	0.0508929	0.0934621																			4547.17	9.81	0.216	0.0407547	0.0550354
1439.97	14.83	0.285	0.0508929	0.0942887																			4547.18	9.69	0.214	0.0403774	0.0543622
1439.98	14.86	0.285	0.0508929	0.0944794																			4547.2	9.56	0.212	0.04	0.0536329
1440	14.85	0.284	0.0507143	0.0944158																			4547.22	9.51	0.211	0.0398113	0.0533524
1440.02	14.78	0.283	0.0505357	0.0939708																			4547.23	9.39	0.208	0.0392453	0.0526792
1440.03	14.64	0.281	0.0501786	0.0930807																			4547.25	9.27	0.207	0.0390566	0.052006
1440.05	14.53	0.28	0.05	0.0923813																			4547.27	9.167	0.205	0.0386792	0.0514281
1440.07	14.33	0.278	0.0496429	0.0911097																			4547.28	9.068	0.203	0.0383019	0.0508727
1440.08	14.15	0.276	0.0492857	0.0899653																			4547.3	8.98	0.202	0.0381132	0.050379
1440.1	14.05	0.275	0.0491071	0.0893295																			4547.32	8.93	0.201	0.0379245	0.0500985
1440.12	13.85	0.273	0.04875	0.0880579																			4547.33	8.82	0.199	0.0375472	0.0494814
1440.13	13.62	0.271	0.0483929	0.0865955																			4547.35	8.698	0.197	0.0371698	0.048797
1440.15	13.51	0.269	0.0480357	0.0858962																			4547.37	8.65	0.196	0.0369811	0.0485277
1440.17	13.3	0.268	0.0478571	0.084561																			4547.38	8.54	0.194	0.0366038	0.0479106
1440.18	13.07	0.266	0.0475	0.0830987																			4547.4	8.41	0.192	0.0362264	0.0471813
1440.2	12.97	0.264	0.0471429	0.0824629																			4547.42	8.35	0.191	0.0360377	0.0468446
1440.22	12.75	0.263	0.0469643	0.0810641																			4547.43	8.218	0.188	0.0354717	0.0461041
1440.23	12.55	0.261	0.0466071	0.0797925																			4547.45	8.12	0.187	0.035283	0.0455543
1440.25	12.45	0.259	0.04625	0.0791567																			4547.47	8.07	0.186	0.0350943	0.0452738
1440.27	12.26	0.258	0.0460714	0.0779487																			4547.48	7.96	0.184	0.034717	0.0446567
1440.28	12.05	0.256	0.0457143	0.0766135																			4547.5	7.84	0.182	0.0343396	0.0439835
1440.3	11.95	0.254	0.0453571	0.0759777																			4547.52	7.79	0.181	0.0341509	0.043703
1440.32	11.76	0.253	0.0451786	0.0747697																			4547.53	7.67	0.179	0.0337736	0.0430298
1440.33	11.56	0.251	0.0448214	0.0734981																			4547.55	7.55	0.177	0.0333962	0.0423565
1440.35	11.47	0.25	0.0446429	0.0729259																			4547.57	7.49	0.176	0.0332075	0.0420199
1440.37	11.28	0.248	0.0442857	0.0717179																			4547.58	7.37	0.174	0.0328302	0.0413467
1440.38	11.08	0.246	0.0439286	0.0704463																			4547.6	7.27	0.172	0.0324528	0.0407857
1440.4	10.99	0.245	0.04375	0.0698741																			4547.62	7.21	0.171	0.0322642	0.0404491
1440.42	10.81	0.243	0.0433929	0.0687296																			4547.63	7.1	0.168	0.0316981	0.039832
1440.43	10.596	0.241	0.0430357	0.067369																			4547.65	6.99	0.167	0.0315094	0.0392149
1440.45	10.51	0.24	0.0428571	0.0668223																			4547.67	6.887	0.165	0.0311321	0.038637
1440.47	10.293	0.238	0.0425	0.0654426																			4547.68	6.788	0.163	0.0307547	0.0380816
1440.48	10.127	0.236	0.0421429	0.0643872																			4547.7	6.7	0.162	0.030566	0.0375879
1440.5	10.03	0.235	0.0419643	0.0637704																			4547.72	6.65	0.161	0.0303774	0.0373074
1440.52	9.85	0.233	0.0416071	0.062626																			4547.73	6.516	0.159	0.03	0.0365557
1440.53	9.66	0.231	0.04125	0.061418																			4547.75	6.43	0.157	0.0296226	0.0360732
1440.55	9.56	0.23	0.0410714	0.0607822																			4547.77	6.37	0.156	0.029434	0.0357366
1440.57	9.39	0.228	0.0407143	0.0597013																			4547.78	6.244	0.154	0.0290566	0.0350297
1440.58	9.21	0.226	0.0403571	0.0585569																			4547.8	6.15	0.152	0.0286792	0.0345023
1440.6	9.05	0.224	0.04	0.0575396																			4547.82	6.064	0.15	0.0283019	0.0340199
1440.62	8.92	0.223	0.0398214	0.0567131																			4547.83	5.964	0.149	0.0281132	0.0334589
1440.63	8.74	0.221	0.0394643	0.0555687																			4547.85	5.88	0.147	0.0277358	0.0329876
1440.65	8.65	0.22	0.0392857	0.0549964																			4547.87	5.776	0.145	0.0273585	0.0324042
1440.67	8.47	0.218	0.0389286	0.053852																			4547.88	5.655	0.144	0.0271698	0.0317253
1440.68	8.29	0.216	0.0385714	0.0527076																			4547.9	5.544	0.142	0.0267925	0.0311026
1440.7	8.2	0.215	0.0383929	0.0521353																			4547.92	5.49	0.141	0.0266038	0.0307997
1440.72	8.02	0.213	0.0380357	0.0509909																			4547.93	5.38	0.139	0.0262264	0.0301825
1440.73	7.84	0.211	0.0376786	0.0498465																			4547.95	5.264	0.137	0.0258491	0.0295318
1440.75	7.74	0.21	0.0375	0.0492107																			4547.97	5.21	0.136	0.0256604	0.0292288
1440.77	7.541	0.208	0.0371429	0.0479454																			4547.98	5.078	0.134	0.025283	0.0284883
1440.78	7.4	0.206	0.0367857	0.047049																			4548	5	0.132	0.0249057	0.0280507
1440.8	7.3	0.205	0.0366071	0.0464132																			4548.02	4.912	0.13	0.0245283	0.027557
1440.82	7.097	0.203	0.03625	0.0451225																			4548.03	4.808	0.129	0.0243396	0.0269735
1440.83	6.947	0.201	0.0358929	0.0441688																			4548.05	4.735	0.127	0.0239623	0.026564
1440.85	6.86	0.2	0.0357143	0.0436157																			4548.07	4.69	0.126	0.0237736	0.0263115
1440.87	6.69	0.198	0.0353571	0.0425348																			4548.08	4.568	0.124	0.0233962	0.0256271
1440.88	6.51	0.196	0.035	0.0413904																			4548.1	4.474	0.122	0.0230189	0.0250998
1440.9	6.364	0.194	0.0346429	0.0404621																			4548.12	4.42	0.121	0.0228302	0.0247968
1440.92	6.25	0.193	0.0344643	0.0397373																			4548.13	4.32	0.119	0.0224528	0.0242358
1440.93	6.077	0.191	0.0341071	0.0386374																			4548.15	4.205	0.117	0.0220755	0.0235906
1440.95	5.98	0.19	0.0339286	0.0380207																			4548.17	4.16	0.116	0.0218868	0.0233382
1440.97	5.777	0.188	0.0335714	0.03673																			4548.18	4.018	0.114	0.0215094	0.0225415
1440.98	5.627	0.186	0.0332143	0.0357763																			4548.2	3.94	0.112	0.0211321	0.0221039
1441	5.55	0.185	0.0330357	0.0352867																			4548.22	3.834	0.11	0.0207547	0.0215093
1441.02	5.38	0.183	0.0326786	0.0342059																			4548.23	3.748	0.109	0.020566	0.0210268
1441.03	5.2	0.181	0.0323214	0.0330614																			4548.25	3.655	0.107	0.0201887	0.0205051
1441.05	5.11	0.18	0.0321429	0.0324892																			4548.27	3.61	0.106	0.02	0.0202526
1441.07	4.94	0.179	0.0319643	0.0314084																			4548.28	3.474	0.104	0.0196226	0.0194896
1441.08	4.75	0.177	0.0316071	0.0302004																			4548.3	3.374	0.102	0.0192453	0.0189286
1441.1	4.6	0.175	0.03125	0.0292467																			4548.32	3.32	0.101	0.0190566	0.0186257
1441.12	4.42	0.174	0.0310714	0.0281022																			4548.33	3.21	0.099	0.0186792	0.0180085
1441.13	4.257	0.172	0.0307143	0.0270659																			4548.35	3.084	0.097	0.0183019	0.0173017
1441.15	4.18	0.17	0.0303571	0.0265763																			4548.37	3.03	0.096	0.0181132	0.0169987
1441.17	3.979	0.169	0.0301786	0.0252984																			4548.38	2.93	0.094	0.0177358	0.0164377
1441.18	3.845	0.167	0.0298214	0.0244464																			4548.4	2.805	0.092	0.0173585	0.0157364
1441.2	3.76	0.165	0.0294643	0.023906																			4548.42	2.722	0.09	0.0169811	0.0152708
1441.22	3.571	0.164	0.0292857	0.0227043																			4548.43	2.633	0.089	0.0167925	0.0147715
1441.23	3.52	0.163	0.0291071	0.0223801																			4548.45	2.54	0.087	0.0164151	0.0142497
1441.25	3.34	0.161	0.02875	0.0212356																			4548.47	2.44	0.085	0.0160377	0.0136887
1441.27	3.16	0.159	0.0283929	0.0200912																			4548.48	2.34	0.084	0.0158491	0.0131277
1441.28	3.005	0.157	0.0280357	0.0191057																			4548.5	2.25	0.082	0.0154717	0.0126228
1441.3	2.93	0.156	0.0278571	0.0186288																			4548.52	2.15	0.08	0.0150943	0.0120618
1441.32	2.79	0.154	0.0275	0.0177387																			4548.53	2.05	0.079	0.0149057	0.0115008
1441.33	2.635	0.152	0.0271429	0.0167532																			4548.55	2.01	0.077	0.0145283	0.0112764
1441.35	2.55	0.151	0.0269643	0.0162128																			4548.57	1.91	0.076	0.0143396	0.0107154
1441.37	2.389	0.149	0.0266071	0.0151892																			4548.58	1.78	0.074	0.0139623	0.00998604
1441.38	2.33	0.147	0.02625	0.0148141																			4548.6	1.68	0.072	0.0135849	0.00942503
1441.4	2.19	0.146	0.0260714	0.013924																			4548.62	1.58	0.07	0.0132075	0.00886402
1441.42	2.006	0.144	0.0257143	0.0127541																			4548.63	1.49	0.069	0.0130189	0.0083591
1441.43	1.865	0.142	0.0253571	0.0118576																			4548.65	1.45	0.068	0.0128302	0.0081347
1441.45	1.79	0.141	0.0251786	0.0113808																			4548.67	1.33	0.066	0.0124528	0.00746148
1441.47	1.621	0.139	0.0248214	0.0103063																			4548.68	1.187	0.064	0.0120755	0.00665923
1441.48	1.514	0.137	0.0244643	0.00962597																			4548.7	1.14	0.062	0.0116981	0.00639556
1441.5	1.408	0.135	0.0241071	0.00895202																			4548.72	1.02	0.061	0.0115094	0.00572234
1441.52	1.325	0.134	0.0239286	0.00842431																			4548.73	0.883	0.059	0.0111321	0.00495375
1441.53	1.31	0.133	0.02375	0.00832894																			4548.75	0.85	0.057	0.0107547	0.00476862
1441.55	1.31	0.131	0.0233929	0.00832894																			4548.77	0.74	0.056	0.010566	0.0041515
1441.57	1.335	0.129	0.0230357	0.00848789																			4548.78	0.62	0.054	0.0101887	0.00347829
1441.58	1.35	0.127	0.0226786	0.00858326																			4548.8	0.5	0.052	0.00981132	0.00280507
1441.6	1.35	0.125	0.0223214	0.00858326																			4548.82	0.44	0.051	0.00962264	0.00246846
1441.62	1.337	0.124	0.0221429	0.0085006																			4548.83	0.31	0.049	0.00924528	0.00173914
1441.63	1.311	0.122	0.0217857	0.0083353																			4548.85	0.19	0.047	0.00886792	0.00106593
1441.65	1.268	0.12	0.0214286	0.0080619																			4548.87	0.09	0.045	0.00849057	0.000504912
1441.67	1.25	0.119	0.02125	0.00794746																			4548.88	-0.013	0.044	0.00830189	-7.29318e-05
1441.68	1.211	0.117	0.0208929	0.0076995																			4548.9	-0.12	0.042	0.00792453	-0.000673216
1441.7	1.194	0.115	0.0205357	0.00759142																			4548.92	-0.22	0.04	0.00754717	-0.00123423
1441.72	1.193	0.114	0.0203571	0.00758506																			4548.93	-0.323	0.039	0.00735849	-0.00181207
1441.73	1.209	0.112	0.02	0.00768678																			4548.95	-0.37	0.037	0.00698113	-0.00207575
1441.75	1.21	0.11	0.0196429	0.00769314																			4548.97	-0.49	0.036	0.00679245	-0.00274897
1441.77	1.21	0.109	0.0194643	0.00769314																			4548.98	-0.643	0.034	0.00641509	-0.00360732
1441.78	1.21	0.108	0.0192857	0.00769314																			4549	-0.74	0.032	0.00603774	-0.0041515
1441.8	1.2	0.106	0.0189286	0.00762956																			4549.02	-0.827	0.03	0.00566038	-0.00463958
1441.82	1.167	0.104	0.0185714	0.00741975																			4549.03	-0.93	0.029	0.0054717	-0.00521743
1441.83	1.151	0.102	0.0182143	0.00731802																			4549.05	-1.03	0.027	0.00509434	-0.00577844
1441.85	1.14	0.101	0.0180357	0.00724808																			4549.07	-1.137	0.025	0.00471698	-0.00637873
1441.87	1.12	0.099	0.0176786	0.00712093																			4549.08	-1.24	0.024	0.0045283	-0.00695657
1441.88	1.12	0.097	0.0173214	0.00712093																			4549.1	-1.35	0.022	0.00415094	-0.00757369
1441.9	1.12	0.096	0.0171429	0.00712093																			4549.12	-1.44	0.02	0.00377358	-0.0080786
1441.92	1.133	0.094	0.0167857	0.00720358																			4549.13	-1.514	0.019	0.00358491	-0.00849375
1441.93	1.15	0.093	0.0166071	0.00731166																			4549.15	-1.605	0.017	0.00320755	-0.00900427
1441.95	1.16	0.091	0.01625	0.00737524																			4549.17	-1.66	0.015	0.00283019	-0.00931283
1441.97	1.16	0.089	0.0158929	0.00737524																			4549.18	-1.782	0.014	0.00264151	-0.00999726
1441.98	1.168	0.087	0.0155357	0.00742611																			4549.2	-1.865	0.012	0.00226415	-0.0104629
1442	1.17	0.086	0.0153571	0.00743882																			4549.22	-1.92	0.01	0.00188679	-0.0107715
1442.02	1.168	0.084	0.015	0.00742611																			4549.23	-2.016	0.009	0.00169811	-0.01131
1442.03	1.16	0.082	0.0146429	0.00737524
1442.05	1.145	0.081	0.0144643	0.00727987
1442.07	1.118	0.079	0.0141071	0.00710821
1442.08	1.11	0.077	0.01375	0.00705735
1442.1	1.095	0.076	0.0135714	0.00696198
1442.12	1.078	0.074	0.0132143	0.00685389
1442.13	1.062	0.072	0.0128571	0.00675216
1442.15	1.06	0.071	0.0126786	0.00673945
1442.17	1.06	0.069	0.0123214	0.00673945
1442.18	1.06	0.067	0.0119643	0.00673945
1442.2	1.06	0.066	0.0117857	0.00673945
1442.22	1.048	0.064	0.0114286	0.00666315
1442.23	1.04	0.062	0.0110714	0.00661229
1442.25	1.03	0.061	0.0108929	0.00654871
1442.27	1.018	0.059	0.0105357	0.00647241
1442.28	1.01	0.057	0.0101786	0.00642155
1442.3	1.005	0.056	0.01	0.00638976
1442.32	0.977	0.053	0.00946429	0.00621174
1442.33	0.952	0.052	0.00928571	0.00605279
1442.35	0.91	0.051	0.00910714	0.00578575
1442.37	0.843	0.049	0.00875	0.00535977
1442.38	0.777	0.047	0.00839286	0.00494014
1442.4	0.7	0.046	0.00821429	0.00445058
1442.42	0.62	0.044	0.00785714	0.00394194
1442.43	0.52	0.042	0.0075	0.00330614
1442.45	0.4	0.041	0.00732143	0.00254319
1442.47	0.267	0.039	0.00696429	0.00169758
1442.48	0.125	0.037	0.00660714	0.000794746
1442.5	0.02	0.036	0.00642857	0.000127159
1442.52	-0.153	0.034	0.00607143	-0.000972769
1442.53	-0.22	0.032	0.00571429	-0.00139875
1442.55	-0.36	0.031	0.00553571	-0.00228887
1442.57	-0.525	0.029	0.00517857	-0.00333793
1442.58	-0.649	0.027	0.00482143	-0.00412632
1442.6	-0.782	0.026	0.00464286	-0.00497193
1442.62	-0.925	0.024	0.00428571	-0.00588112
1442.63	-1.073	0.022	0.00392857	-0.0068221
1442.65	-1.244	0.021	0.00375	-0.00790931
1442.67	-1.407	0.019	0.00339286	-0.00894566
1442.68	-1.591	0.017	0.00303571	-0.0101155
1442.7	-1.766	0.015	0.00267857	-0.0112282
1442.72	-2	0.013	0.00232143	-0.0127159
1442.73	-2.066	0.012	0.00214286	-0.0131356
1442.75	-2.234	0.011	0.00196429	-0.0142037
1442.76	-2.34	0.01	0.00178571	-0.0148776
[truncated: 68 more columns]

## Sheet: Lateral
Lateral specimens
										Height	4.075
			Height	diametro	Area mimics	AREA (mm2)				Area	134.588
L1-2	3		3.5	2321	895029	203.527
L1-2	4		3.5	1840.83	197384	71.3544
L3-4	1		4.5	2019	441202	132.587
L4-5	2		4.65	1933.63	507472	166.265
L5-6	3		5	1488.3	196416	108.626
L3-4	3		3.3	3465	1226802	125.171
L12-3																						L12-4																						L34-1
Time (sec	Load (N)	Crosshead (mm)	Strain	Stress (MPa)		Time (sec)	Crosshead (mm)	Load (N)	Strain	Stress (MPa)												Time (sec	Load (N)	Crosshead (mm)	Strain	Stress (MPa)		Time (sec)	Crosshead (mm)	Load (N)	Strain	Stress (MPa)												Time (sec	Load (N)	Crosshead (mm)	Strain	Stress (MPa)
5734.4	0.01	0	0	4.91334e-05		0	0	0	0	0	1.29622											1825	0.02	0	0	0.000280291		0.009	-0.001	0.02	0	0.000280291	3.33779											1661.77	-0.08	-0.001	0	-0.000603377
5734.42	0.01	0	0	4.91334e-05		0.01	0	-0.01	0	-4.91334e-05												1825.02	0.02	0	0	0.000280291		0.02	-0.001	0.03	0	0.000420437												1661.78	-0.08	-0.001	0	-0.000603377
5734.43	0.01	0	0	4.91334e-05		0.02	0	-0.01	0	-4.91334e-05												1825.03	0.02	0	0	0.000280291		0.03	-0.001	0.03	0	0.000420437												1661.8	-0.08	-0.001	0	-0.000603377
5734.45	0.01	0	0	4.91334e-05		0.03	0	-0.01	0	-4.91334e-05												1825.05	0.02	0	0	0.000280291		0.04	-0.001	0.03	0	0.000420437												1661.82	-0.08	-0.001	0	-0.000603377
5734.47	0.02	0.001	0.000285714	9.82669e-05		0.04	0	-0.01	0	-4.91334e-05												1825.07	0.02	0	0	0.000280291		0.05	-0.001	0.03	0	0.000420437												1661.83	-0.07	0	0.000222222	-0.000527955
5734.48	0.02	0.003	0.000857143	9.82669e-05		0.05	0	-0.01	0	-4.91334e-05												1825.08	0.02	0	0	0.000280291		0.06	-0.001	0.03	0	0.000420437												1661.85	-0.07	0.001	0.000444444	-0.000527955
5734.5	0.058	0.005	0.00142857	0.000284974		0.06	0	-0.01	0	-4.91334e-05												1825.1	0.02	0.001	0.000285714	0.000280291		0.07	-0.001	0.03	0	0.000420437												1661.87	-0.07	0.003	0.000888889	-0.000527955
5734.52	0.08	0.008	0.00228571	0.000393067		0.08	0	-0.01	0	-4.91334e-05												1825.12	0.02	0.002	0.000571429	0.000280291		0.08	-0.001	0.03	0	0.000420437												1661.88	-0.066	0.004	0.00111111	-0.000497786
5734.53	0.135	0.009	0.00257143	0.000663301		0.09	0	-0.01	0	-4.91334e-05												1825.13	0.044	0.004	0.00114286	0.00061664		0.09	-0.001	0.03	0	0.000420437												1661.9	-0.05	0.006	0.00155556	-0.000377111
5734.55	0.15	0.01	0.00285714	0.000737001		0.1	0	-0.01	0	-4.91334e-05												1825.15	0.1	0.006	0.00171429	0.00140146		0.1	-0.001	0.02	0	0.000280291												1661.92	-0.042	0.008	0.002	-0.000316773
5734.57	0.201	0.012	0.00342857	0.000987582		0.11	0	-0.01	0	-4.91334e-05												1825.17	0.16	0.008	0.00228571	0.00224233		0.11	-0.001	0.02	0	0.000280291												1661.93	-0.03	0.009	0.00222222	-0.000226267
5734.58	0.225	0.013	0.00371429	0.0011055		0.12	0	-0.02	0	-9.82669e-05												1825.18	0.194	0.008	0.00228571	0.00271882		0.12	-0.001	0.02	0	0.000280291												1661.95	-0.03	0.011	0.00266667	-0.000226267
5734.6	0.24	0.014	0.004	0.0011792		0.13	0	-0.02	0	-9.82669e-05												1825.2	0.236	0.01	0.00285714	0.00330744		0.13	-0.001	0.03	0	0.000420437												1661.97	-0.03	0.013	0.00311111	-0.000226267
5734.62	0.26	0.016	0.00457143	0.00127747		0.14	0	-0.01	0	-4.91334e-05												1825.22	0.284	0.011	0.00314286	0.00398013		0.14	-0.001	0.03	0	0.000420437												1661.98	-0.02	0.014	0.00333333	-0.000150844
5734.63	0.28	0.018	0.00514286	0.00137574		0.15	0	-0.01	0	-4.91334e-05												1825.23	0.35	0.014	0.004	0.00490509		0.15	-0.001	0.03	0	0.000420437												1662	-0.01	0.016	0.00377778	-7.54222e-05
5734.65	0.3	0.019	0.00542857	0.001474		0.16	0	-0.01	0	-4.91334e-05												1825.25	0.35	0.014	0.004	0.00490509		0.16	-0.001	0.03	0	0.000420437												1662.02	-0.01	0.018	0.00422222	-7.54222e-05
5734.67	0.31	0.021	0.006	0.00152314		0.17	0	-0.01	0	-4.91334e-05												1825.27	0.424	0.017	0.00485714	0.00594217		0.17	-0.001	0.03	0	0.000420437												1662.03	-0.017	0.019	0.00444444	-0.000128218
5734.68	0.32	0.023	0.00657143	0.00157227		0.18	0	-0.01	0	-4.91334e-05												1825.28	0.463	0.018	0.00514286	0.00648874		0.18	-0.001	0.03	0	0.000420437												1662.05	-0.01	0.02	0.00466667	-7.54222e-05
5734.7	0.33	0.024	0.00685714	0.0016214		0.19	0	-0.01	0	-4.91334e-05												1825.3	0.51	0.02	0.00571429	0.00714742		0.19	-0.001	0.03	0	0.000420437												1662.07	0.017	0.023	0.00533333	0.000128218
5734.72	0.34	0.026	0.00742857	0.00167054		0.35	0.006	0.04	0.00171429	0.000196534												1825.32	0.544	0.022	0.00628571	0.00762392		0.2	-0.001	0.03	0	0.000420437												1662.08	0.02	0.024	0.00555556	0.000150844
5734.73	0.36	0.028	0.008	0.0017688		0.51	0.023	0.23	0.00657143	0.00113007												1825.33	0.583	0.023	0.00657143	0.00817049		0.21	-0.001	0.03	0	0.000420437												1662.1	0.02	0.025	0.00577778	0.000150844
5734.75	0.37	0.03	0.00857143	0.00181794		0.68	0.039	0.33	0.0111429	0.0016214												1825.35	0.616	0.025	0.00714286	0.00863297		0.22	-0.001	0.03	0	0.000420437												1662.12	0.03	0.028	0.00644444	0.000226267
5734.77	0.36	0.031	0.00885714	0.0017688		0.84	0.055	0.39	0.0157143	0.0019162												1825.37	0.67	0.027	0.00771429	0.00938975		0.23	-0.001	0.03	0	0.000420437												1662.13	0.03	0.029	0.00666667	0.000226267
5734.78	0.38	0.033	0.00942857	0.00186707		1	0.07	0.5	0.02	0.00245667												1825.38	0.72	0.029	0.00828571	0.0100905		0.24	-0.001	0.03	0	0.000420437												1662.15	0.03	0.03	0.00688889	0.000226267
5734.8	0.409	0.035	0.01	0.00200956		1.16	0.087	0.6	0.0248571	0.00294801												1825.4	0.744	0.03	0.00857143	0.0104268		0.25	-0.001	0.02	0	0.000280291												1662.17	0.047	0.033	0.00755556	0.000354484
5734.82	0.41	0.037	0.0105714	0.00201447		1.32	0.103	0.678	0.0294286	0.00333125												1825.42	0.78	0.032	0.00914286	0.0109314		0.26	-0.001	0.02	0	0.000280291												1662.18	0.047	0.034	0.00777778	0.000354484
5734.83	0.42	0.038	0.0108571	0.0020636		1.48	0.119	0.778	0.034	0.00382258												1825.43	0.83	0.034	0.00971429	0.0116321		0.44	0.009	0.19	0.00285714	0.00266277												1662.2	0.04	0.035	0.008	0.000301689
5734.85	0.429	0.04	0.0114286	0.00210782		1.64	0.135	0.876	0.0385714	0.00430409												1825.45	0.83	0.034	0.00971429	0.0116321		0.6	0.025	0.59	0.00742857	0.00826859												1662.22	0.047	0.038	0.00866667	0.000354484
5734.87	0.446	0.042	0.012	0.00219135		1.8	0.151	0.98	0.0431429	0.00481508												1825.47	0.9	0.037	0.0105714	0.0126131		0.76	0.041	0.93	0.012	0.0130335												1662.23	0.063	0.039	0.00888889	0.00047516
5734.88	0.46	0.043	0.0122857	0.00226014		1.96	0.167	1.09	0.0477143	0.00535554												1825.48	0.923	0.039	0.0111429	0.0129354		0.92	0.056	1.25	0.0162857	0.0175182					Fine tratto lineare							1662.25	0.07	0.04	0.00911111	0.000527955
5734.9	0.46	0.045	0.0128571	0.00226014		2.12	0.183	1.317	0.0522857	0.00647087												1825.5	0.956	0.04	0.0114286	0.0133979		1.08	0.072	1.54	0.0208571	0.0215824						def	sigma					1662.27	0.07	0.042	0.00955556	0.000527955
5734.92	0.47	0.046	0.0131429	0.00230927		2.28	0.199	1.54	0.0568571	0.00756655				Fine tratto lineare								1825.52	0.994	0.041	0.0117143	0.0139305		1.25	0.088	1.83	0.0254286	0.0256466						0.92	2.69					1662.28	0.08	0.044	0.01	0.000603377
5734.93	0.48	0.048	0.0137143	0.0023584		2.44	0.214	1.76	0.0611429	0.00864748					def	sigma						1825.53	1.031	0.043	0.0122857	0.014449		1.41	0.104	2.09	0.03	0.0292904						0.36						1662.3	0.08	0.046	0.0104444	0.000603377
5734.95	0.499	0.05	0.0142857	0.00245176		2.6	0.23	1.927	0.0657143	0.00946801					0.87	0.81						1825.55	1.056	0.045	0.0128571	0.0147994		1.57	0.12	2.34	0.0345714	0.0327941												1662.32	0.08	0.048	0.0108889	0.000603377
5734.97	0.51	0.051	0.0145714	0.0025058		2.76	0.246	2.03	0.0702857	0.00997409					0.2							1825.57	1.11	0.047	0.0134286	0.0155562		1.73	0.136	2.61	0.0391429	0.036578												1662.33	0.08	0.049	0.0111111	0.000603377
5734.98	0.52	0.053	0.0151429	0.00255494		2.92	0.263	2.15	0.0751429	0.0105637												1825.58	1.14	0.049	0.014	0.0159766		1.89	0.152	2.86	0.0437143	0.0400816												1662.35	0.08	0.05	0.0113333	0.000603377
5735	0.529	0.055	0.0157143	0.00259916		3.08	0.278	2.34	0.0794286	0.0114972												1825.6	1.156	0.05	0.0142857	0.0162008		2.05	0.168	3.1	0.0482857	0.0434451												1662.37	0.09	0.052	0.0117778	0.0006788
5735.02	0.535	0.056	0.016	0.00262864		3.24	0.294	2.55	0.084	0.012529												1825.62	1.195	0.051	0.0145714	0.0167474		2.21	0.184	3.34	0.0528571	0.0468086												1662.38	0.09	0.054	0.0122222	0.0006788
5735.03	0.55	0.058	0.0165714	0.00270234		3.4	0.311	2.76	0.0888571	0.0135608												1825.63	1.231	0.053	0.0151429	0.0172519		2.37	0.201	3.638	0.0577143	0.050985												1662.4	0.1	0.056	0.0126667	0.000754222
5735.05	0.55	0.06	0.0171429	0.00270234		3.56	0.326	2.99	0.0931429	0.0146909												1825.65	1.274	0.055	0.0157143	0.0178545		2.53	0.216	3.88	0.062	0.0543765												1662.42	0.1	0.058	0.0131111	0.000754222
5735.07	0.56	0.061	0.0174286	0.00275147		3.72	0.342	3.24	0.0977143	0.0159192												1825.67	1.31	0.057	0.0162857	0.0183591		2.69	0.232	4.11	0.0665714	0.0575998												1662.43	0.113	0.059	0.0133333	0.000852271
5735.08	0.57	0.063	0.018	0.00280061		3.88	0.358	3.48	0.102286	0.0170984												1825.68	1.34	0.059	0.0168571	0.0187795		2.85	0.249	4.364	0.0714286	0.0611595												1662.45	0.12	0.06	0.0135556	0.000905066
5735.1	0.578	0.065	0.0185714	0.00283991		4.04	0.375	3.71	0.107143	0.0182285												1825.7	1.347	0.06	0.0171429	0.0188776		3.01	0.264	4.59	0.0757143	0.0643268												1662.47	0.13	0.063	0.0142222	0.000980488
5735.12	0.59	0.066	0.0188571	0.00289887		4.2	0.39	3.88	0.111429	0.0190638												1825.72	1.381	0.061	0.0174286	0.0193541		3.17	0.28	4.85	0.0802857	0.0679706												1662.48	0.12	0.064	0.0144444	0.000905066
5735.13	0.61	0.068	0.0194286	0.00299714		4.36	0.406	4.09	0.116	0.0200956												1825.73	1.42	0.063	0.018	0.0199007		3.33	0.296	5.07	0.0848571	0.0710538												1662.5	0.12	0.065	0.0146667	0.000905066
5735.15	0.61	0.07	0.02	0.00299714		4.52	0.422	4.36	0.120571	0.0214222												1825.75	1.45	0.065	0.0185714	0.0203211		3.49	0.312	5.32	0.0894286	0.0745574												1662.52	0.13	0.067	0.0151111	0.000980488
5735.17	0.615	0.071	0.0202857	0.00302171		4.68	0.439	4.57	0.125429	0.022454												1825.77	1.477	0.067	0.0191429	0.0206995		3.65	0.329	5.58	0.0942857	0.0782012												1662.53	0.13	0.069	0.0155556	0.000980488
5735.18	0.623	0.073	0.0208571	0.00306101		4.84	0.454	4.75	0.129714	0.0233384												1825.78	1.511	0.068	0.0194286	0.021176		3.81	0.345	5.842	0.0988571	0.081873												1662.55	0.13	0.07	0.0157778	0.000980488
5735.2	0.648	0.075	0.0214286	0.00318385		5	0.47	5.033	0.134286	0.0247289												1825.8	1.55	0.07	0.02	0.0217226		3.97	0.36	6.09	0.103143	0.0853486												1662.57	0.13	0.072	0.0162222	0.000980488
5735.22	0.655	0.076	0.0217143	0.00321824		5.16	0.486	5.37	0.138857	0.0263847												1825.82	1.577	0.072	0.0205714	0.022101		4.13	0.377	6.38	0.108	0.0894129												1662.58	0.14	0.073	0.0164444	0.00105591
5735.23	0.66	0.078	0.0222857	0.00324281		5.32	0.503	5.74	0.143714	0.0282026												1825.83	1.611	0.073	0.0208571	0.0225774		4.29	0.393	6.65	0.112571	0.0931968												1662.6	0.14	0.074	0.0166667	0.00105591
5735.25	0.66	0.079	0.0225714	0.00324281		5.48	0.518	6.13	0.148	0.0301188												1825.85	1.644	0.075	0.0214286	0.0230399		4.45	0.408	6.94	0.116857	0.097261												1662.62	0.15	0.077	0.0173333	0.00113133
5735.27	0.68	0.081	0.0231429	0.00334107		5.64	0.534	6.54	0.152571	0.0321333												1825.87	1.664	0.076	0.0217143	0.0233202		4.61	0.425	7.235	0.121714	0.101395												1662.63	0.15	0.078	0.0175556	0.00113133
5735.28	0.68	0.083	0.0237143	0.00334107		5.8	0.55	6.964	0.157143	0.0342165												1825.88	1.701	0.078	0.0222857	0.0238388		4.77	0.44	7.528	0.126	0.105502												1662.65	0.15	0.079	0.0177778	0.00113133
5735.3	0.688	0.085	0.0242857	0.00338038		5.96	0.567	7.37	0.162	0.0362113												1825.9	1.73	0.08	0.0228571	0.0242452		4.93	0.456	7.834	0.130571	0.10979												1662.67	0.167	0.082	0.0184444	0.00125955
5735.32	0.7	0.086	0.0245714	0.00343934		6.12	0.582	7.807	0.166286	0.0383585												1825.92	1.77	0.082	0.0234286	0.0248058		5.09	0.473	8.154	0.135429	0.114275												1662.68	0.172	0.083	0.0186667	0.00129726
5735.33	0.71	0.088	0.0251429	0.00348847		6.28	0.598	8.26	0.170857	0.0405842												1825.93	1.8	0.084	0.024	0.0252262		5.25	0.489	8.5	0.14	0.119124												1662.7	0.18	0.085	0.0191111	0.0013576
5735.35	0.71	0.09	0.0257143	0.00348847		6.44	0.615	8.783	0.175714	0.0431539												1825.95	1.814	0.085	0.0242857	0.0254224		5.41	0.505	8.84	0.144571	0.123889												1662.72	0.18	0.087	0.0195556	0.0013576
5735.37	0.725	0.091	0.026	0.00356217		6.6	0.631	9.313	0.180286	0.045758												1825.97	1.85	0.087	0.0248571	0.0259269		5.57	0.521	9.19	0.149143	0.128794												1662.73	0.18	0.088	0.0197778	0.0013576
5735.38	0.741	0.093	0.0265714	0.00364079		6.76	0.647	9.873	0.184857	0.0485094												1825.98	1.871	0.088	0.0251429	0.0262212		5.73	0.537	9.529	0.153714	0.133545												1662.75	0.18	0.09	0.0202222	0.0013576
5735.4	0.75	0.095	0.0271429	0.00368501		6.93	0.664	10.47	0.189714	0.0514427												1826	1.92	0.09	0.0257143	0.0269079		5.89	0.553	9.876	0.158286	0.138408												1662.77	0.18	0.092	0.0206667	0.0013576
5735.42	0.76	0.096	0.0274286	0.00373414		7.09	0.68	11.06	0.194286	0.0543416												1826.02	1.934	0.091	0.026	0.0271042		6.05	0.569	10.27	0.162857	0.143929												1662.78	0.18	0.093	0.0208889	0.0013576
5735.43	0.76	0.098	0.028	0.00373414		7.25	0.696	11.62	0.198857	0.057093												1826.03	1.961	0.093	0.0265714	0.0274825		6.21	0.585	10.644	0.167429	0.149171												1662.8	0.18	0.095	0.0213333	0.0013576
5735.45	0.77	0.1	0.0285714	0.00378327		7.41	0.712	12.3	0.203429	0.0604341												1826.05	1.99	0.095	0.0271429	0.027889		6.37	0.601	11.034	0.172	0.154637												1662.82	0.19	0.097	0.0217778	0.00143302
5735.47	0.765	0.101	0.0288571	0.00375871		7.57	0.727	12.956	0.207714	0.0636573												1826.07	2.017	0.097	0.0277143	0.0282674		6.53	0.617	11.46	0.176571	0.160607												1662.83	0.19	0.098	0.022	0.00143302
5735.48	0.781	0.103	0.0294286	0.00383732		7.73	0.743	13.636	0.212286	0.0669983												1826.08	2.04	0.098	0.028	0.0285897		6.69	0.633	11.91	0.181143	0.166913												1662.85	0.19	0.1	0.0224444	0.00143302
5735.5	0.79	0.105	0.03	0.00388154		7.89	0.76	14.335	0.217143	0.0704328												1826.1	2.07	0.1	0.0285714	0.0290101		6.85	0.649	12.323	0.185714	0.172701												1662.87	0.19	0.102	0.0228889	0.00143302
5735.52	0.795	0.106	0.0302857	0.00390611		8.05	0.776	15.094	0.221714	0.074162												1826.12	2.097	0.102	0.0291429	0.0293885		7.01	0.665	12.8	0.190286	0.179386												1662.88	0.192	0.103	0.0231111	0.00144811
5735.53	0.8	0.108	0.0308571	0.00393067		8.21	0.791	15.86	0.226	0.0779256												1826.13	2.131	0.103	0.0294286	0.029865		7.17	0.681	13.28	0.194857	0.186113												1662.9	0.2	0.104	0.0233333	0.00150844
5735.55	0.808	0.11	0.0314286	0.00396998		8.37	0.808	16.65	0.230857	0.0818072												1826.15	2.16	0.105	0.03	0.0302714		7.33	0.697	13.75	0.199429	0.1927												1662.92	0.21	0.107	0.024	0.00158387
5735.57	0.81	0.111	0.0317143	0.00397981		8.53	0.824	17.49	0.235429	0.0859344												1826.17	2.19	0.107	0.0305714	0.0306919		7.5	0.713	14.25	0.204	0.199707												1662.93	0.21	0.109	0.0244444	0.00158387
5735.58	0.821	0.113	0.0322857	0.00403385		8.69	0.839	18.298	0.239714	0.0899044												1826.18	2.23	0.109	0.0311429	0.0312525		7.66	0.729	14.76	0.208571	0.206855												1662.95	0.21	0.111	0.0248889	0.00158387
5735.6	0.83	0.115	0.0328571	0.00407807		8.85	0.855	19.16	0.244286	0.0941397												1826.2	2.237	0.11	0.0314286	0.0313506		7.82	0.745	15.29	0.213143	0.214283												1662.97	0.22	0.113	0.0253333	0.00165929
5735.62	0.845	0.116	0.0331429	0.00415177		9.01	0.871	20.002	0.248857	0.0982767												1826.22	2.28	0.112	0.032	0.0319532		7.98	0.761	15.85	0.217714	0.222131												1662.98	0.22	0.114	0.0255556	0.00165929
5735.63	0.86	0.118	0.0337143	0.00422547		9.17	0.887	20.892	0.253429	0.10265												1826.23	2.3	0.114	0.0325714	0.0322335		8.14	0.777	16.42	0.222286	0.230119												1663	0.229	0.115	0.0257778	0.00172717
5735.65	0.852	0.12	0.0342857	0.00418617		9.33	0.903	21.812	0.258	0.10717												1826.25	2.32	0.115	0.0328571	0.0325138		8.3	0.793	16.98	0.226857	0.237967												1663.02	0.23	0.117	0.0262222	0.00173471
5735.67	0.86	0.121	0.0345714	0.00422547		9.49	0.919	22.75	0.262571	0.111779												1826.27	2.35	0.117	0.0334286	0.0329342		8.46	0.809	17.57	0.231429	0.246236												1663.03	0.23	0.118	0.0264444	0.00173471
5735.68	0.861	0.123	0.0351429	0.00423039		9.65	0.936	23.674	0.267429	0.116318												1826.28	2.39	0.119	0.034	0.0334948		8.62	0.825	18.18	0.236	0.254785												1663.05	0.23	0.12	0.0268889	0.00173471
5735.7	0.878	0.125	0.0357143	0.00431392		9.81	0.951	24.66	0.271714	0.121163												1826.3	2.4	0.12	0.0342857	0.0336349		8.78	0.842	18.82	0.240857	0.263754												1663.07	0.23	0.122	0.0273333	0.00173471
5735.72	0.89	0.126	0.036	0.00437288		9.97	0.967	25.65	0.276286	0.126027												1826.32	2.43	0.122	0.0348571	0.0340554		8.94	0.857	19.46	0.245143	0.272723												1663.08	0.23	0.123	0.0275556	0.00173471
5735.73	0.9	0.128	0.0365714	0.00442201		10.13	0.983	26.64	0.280857	0.130891												1826.33	2.439	0.123	0.0351429	0.0341815		9.1	0.874	20.11	0.25	0.281833												1663.1	0.23	0.125	0.028	0.00173471
5735.75	0.91	0.13	0.0371429	0.00447114		10.29	1	27.66	0.285714	0.135903												1826.35	2.472	0.125	0.0357143	0.034644		9.26	0.889	20.79	0.254286	0.291363												1663.12	0.23	0.127	0.0284444	0.00173471
5735.77	0.91	0.131	0.0374286	0.00447114		10.45	1.015	28.68	0.29	0.140915												1826.37	2.53	0.127	0.0362857	0.0354568		9.42	0.905	21.49	0.258857	0.301173												1663.13	0.23	0.128	0.0286667	0.00173471
5735.78	0.92	0.133	0.038	0.00452028		10.61	1.031	29.74	0.294571	0.146123												1826.38	2.54	0.128	0.0365714	0.035597		9.58	0.922	22.205	0.263714	0.311193												1663.15	0.23	0.129	0.0288889	0.00173471
5735.8	0.937	0.135	0.0385714	0.0046038		10.77	1.047	30.84	0.299143	0.151527												1826.4	2.56	0.13	0.0371429	0.0358773		9.74	0.938	22.918	0.268286	0.321186												1663.17	0.23	0.132	0.0295556	0.00173471
5735.82	0.94	0.136	0.0388571	0.00461854		10.93	1.063	31.909	0.303714	0.15678												1826.42	2.585	0.132	0.0377143	0.0362276		9.9	0.954	23.63	0.272857	0.331164												1663.18	0.23	0.133	0.0297778	0.00173471
5735.83	0.94	0.138	0.0394286	0.00461854		11.09	1.079	33.009	0.308286	0.162185												1826.43	2.61	0.133	0.038	0.036578		10.06	0.97	24.398	0.277429	0.341927												1663.2	0.239	0.135	0.0302222	0.00180259
5735.85	0.96	0.14	0.04	0.00471681		11.25	1.095	34.149	0.312857	0.167786												1826.45	2.64	0.135	0.0385714	0.0369984		10.22	0.986	25.16	0.282	0.352606												1663.22	0.25	0.137	0.0306667	0.00188555
5735.87	0.96	0.141	0.0402857	0.00471681		11.41	1.111	35.249	0.317429	0.17319												1826.47	2.68	0.137	0.0391429	0.037559		10.38	1.001	25.89	0.286286	0.362837												1663.23	0.25	0.138	0.0308889	0.00188555
5735.88	0.96	0.143	0.0408571	0.00471681		11.57	1.127	36.349	0.322	0.178595												1826.48	2.69	0.138	0.0394286	0.0376992		10.54	1.018	26.714	0.291143	0.374385												1663.25	0.25	0.14	0.0313333	0.00188555
5735.9	0.967	0.145	0.0414286	0.0047512		11.73	1.143	37.479	0.326571	0.184147												1826.5	2.72	0.14	0.04	0.0381196		10.7	1.034	27.5	0.295714	0.3854												1663.27	0.25	0.142	0.0317778	0.00188555
5735.92	0.994	0.146	0.0417143	0.00488386		11.89	1.159	38.619	0.331143	0.189748												1826.52	2.76	0.142	0.0405714	0.0386802		10.86	1.05	28.29	0.300286	0.396472												1663.28	0.26	0.143	0.032	0.00196098
5735.93	1	0.148	0.0422857	0.00491334		12.05	1.175	39.759	0.335714	0.19535												1826.53	2.77	0.143	0.0408571	0.0388203		11.02	1.065	29.14	0.304571	0.408384												1663.3	0.251	0.145	0.0324444	0.0018931
5735.95	1.007	0.15	0.0428571	0.00494774		12.21	1.191	40.929	0.340286	0.201098												1826.55	2.8	0.145	0.0414286	0.0392408		11.18	1.081	29.985	0.309143	0.420226												1663.32	0.256	0.147	0.0328889	0.00193081
5735.97	1.01	0.151	0.0431429	0.00496248		12.37	1.207	42.059	0.344857	0.20665												1826.57	2.84	0.147	0.042	0.0398013		11.34	1.098	30.84	0.314	0.432209												1663.33	0.272	0.148	0.0331111	0.00205148
5735.98	1.01	0.153	0.0437143	0.00496248		12.53	1.223	43.243	0.349429	0.212468												1826.58	2.85	0.148	0.0422857	0.0399415		11.5	1.113	31.654	0.318286	0.443617												1663.35	0.28	0.15	0.0335556	0.00211182
5736	1.02	0.155	0.0442857	0.00501161		12.69	1.239	44.389	0.354	0.218098												1826.6	2.876	0.15	0.0428571	0.0403059		11.66	1.129	32.533	0.322857	0.455936												1663.37	0.27	0.152	0.034	0.0020364
5736.02	1.024	0.156	0.0445714	0.00503126		12.85	1.255	45.551	0.358571	0.223808												1826.62	2.91	0.152	0.0434286	0.0407824		11.82	1.145	33.389	0.327429	0.467932												1663.38	0.27	0.153	0.0342222	0.0020364
5736.03	1.04	0.158	0.0451429	0.00510988		13.01	1.271	46.679	0.363143	0.22935												1826.63	2.92	0.153	0.0437143	0.0409225		11.98	1.161	34.259	0.332	0.480125												1663.4	0.278	0.155	0.0346667	0.00209674
5736.05	1.05	0.16	0.0457143	0.00515901		13.17	1.287	38.026	0.367714	0.186835												1826.65	2.95	0.155	0.0442857	0.0413429		12.14	1.177	35.133	0.336571	0.492373												1663.42	0.28	0.156	0.0348889	0.00211182
5736.07	1.054	0.161	0.046	0.00517866		13.33	1.303	39.701	0.372286	0.195065												1826.67	2.98	0.157	0.0448571	0.0417634		12.3	1.193	36.037	0.341143	0.505043												1663.43	0.28	0.158	0.0353333	0.00211182
5736.08	1.06	0.163	0.0465714	0.00520814		13.49	1.319	41.46	0.376857	0.203707												1826.68	3	0.158	0.0451429	0.0420437		12.46	1.21	36.989	0.346	0.518384												1663.45	0.272	0.16	0.0357778	0.00205148
5736.1	1.07	0.165	0.0471429	0.00525728		13.65	1.335	43.13	0.381429	0.211912												1826.7	3.03	0.16	0.0457143	0.0424641		12.62	1.226	37.867	0.350571	0.530689												1663.47	0.28	0.162	0.0362222	0.00211182
5736.12	1.074	0.166	0.0474286	0.00527693		13.82	1.352	44.799	0.386286	0.220113												1826.72	3.07	0.162	0.0462857	0.0430247		12.78	1.242	38.839	0.355143	0.544311												1663.48	0.28	0.164	0.0366667	0.00211182
5736.13	1.08	0.168	0.048	0.00530641		13.98	1.368	46.269	0.390857	0.227335												1826.73	3.08	0.163	0.0465714	0.0431648		12.94	1.258	39.799	0.359714	0.557765												1663.5	0.28	0.165	0.0368889	0.00211182
5736.15	1.097	0.17	0.0485714	0.00538994		14.14	1.384	47.709	0.395429	0.234411												1826.75	3.1	0.165	0.0471429	0.0434451		13.1	1.274	40.769	0.364286	0.571359												1663.52	0.29	0.166	0.0371111	0.00218724
5736.17	1.1	0.171	0.0488571	0.00540468		14.3	1.4	49.029	0.4	0.240896												1826.77	3.123	0.167	0.0477143	0.0437675		13.26	1.289	41.681	0.368571	0.584141												1663.53	0.28	0.168	0.0375556	0.00211182
5736.18	1.11	0.174	0.0497143	0.00545381		14.46	1.416	50.459	0.404571	0.247922												1826.78	3.15	0.168	0.048	0.0441459		13.42	1.306	42.719	0.373429	0.598688												1663.55	0.288	0.17	0.038	0.00217216
5736.2	1.124	0.175	0.05	0.0055226		14.62	1.432	51.781	0.409143	0.254418												1826.8	3.18	0.17	0.0485714	0.0445663		13.58	1.322	43.719	0.378	0.612702												1663.57	0.29	0.172	0.0384444	0.00218724
5736.21	1.137	0.176	0.0502857	0.00558647		14.78	1.448	52.84	0.413714	0.259621												1826.82	3.21	0.172	0.0491429	0.0449867		13.74	1.338	44.749	0.382571	0.627137												1663.58	0.3	0.173	0.0386667	0.00226267
5736.22	1.14	0.176	0.0502857	0.00560121		14.94	1.464	54.15	0.418286	0.266058												1826.83	3.23	0.173	0.0494286	0.045267		13.9	1.354	45.749	0.387143	0.641152												1663.6	0.3	0.175	0.0391111	0.00226267
5736.23	1.15	0.178	0.0508571	0.00565034		15.1	1.48	55.121	0.422857	0.270828												1826.85	3.26	0.175	0.05	0.0456875		14.06	1.37	46.769	0.391714	0.655447												1663.62	0.295	0.176	0.0393333	0.00222495
5736.28	1.19	0.182	0.052	0.00584688		15.26	1.496	55.979	0.427429	0.275044												1826.85	3.26	0.175	0.05	0.0456875		14.22	1.386	47.839	0.396286	0.670442												1663.63	0.291	0.178	0.0397778	0.00219479
5736.3	1.19	0.182	0.052	0.00584688		15.42	1.512	56.399	0.432	0.277108												1826.87	3.28	0.177	0.0505714	0.0459677		14.39	1.402	48.889	0.400857	0.685158												1663.65	0.3	0.18	0.0402222	0.00226267
5736.32	1.186	0.182	0.052	0.00582722		15.58	1.528	57.703	0.436571	0.283515												1826.92	3.35	0.181	0.0517143	0.0469488		14.55	1.418	49.929	0.405429	0.699733												1663.67	0.3	0.181	0.0404444	0.00226267
5736.33	1.17	0.181	0.0517143	0.00574861		15.74	1.544	57.449	0.441143	0.282267												1826.93	3.359	0.181	0.0517143	0.0470749		14.71	1.434	51.029	0.41	0.715149												1663.68	0.3	0.183	0.0408889	0.00226267
5736.35	1.153	0.18	0.0514286	0.00566508		15.9	1.56	59.019	0.445714	0.289981												1826.95	3.36	0.18	0.0514286	0.0470889		14.87	1.45	52.139	0.414571	0.730705												1663.7	0.318	0.185	0.0413333	0.00239843
5736.37	1.123	0.179	0.0511429	0.00551768		16.06	1.576	60.509	0.450286	0.297301												1826.97	3.34	0.179	0.0511429	0.0468086		15.03	1.466	53.239	0.419143	0.746121												1663.72	0.315	0.186	0.0415556	0.0023758
5736.38	1.089	0.176	0.0502857	0.00535063		16.22	1.592	61.819	0.454857	0.303738												1826.98	3.33	0.178	0.0508571	0.0466685		15.19	1.482	54.319	0.423714	0.761257												1663.73	0.32	0.188	0.042	0.00241351
5736.4	1.051	0.174	0.0497143	0.00516392		16.38	1.608	62.959	0.459429	0.309339												1827	3.3	0.176	0.0502857	0.046248		15.35	1.499	55.489	0.428571	0.777654												1663.75	0.32	0.19	0.0424444	0.00241351
5736.42	1.005	0.173	0.0494286	0.00493791		16.54	1.624	64.269	0.464	0.315776												1827.02	3.27	0.174	0.0497143	0.0458276		15.51	1.514	56.529	0.432857	0.792229												1663.77	0.325	0.191	0.0426667	0.00245122
5736.43	0.971	0.172	0.0491429	0.00477086		16.7	1.64	65.439	0.468571	0.321524												1827.03	3.26	0.173	0.0494286	0.0456875		15.67	1.53	53.199	0.437429	0.74556												1663.78	0.33	0.194	0.0433333	0.00248893
5736.45	0.944	0.17	0.0485714	0.0046382		16.86	1.656	66.719	0.473143	0.327813												1827.05	3.22	0.171	0.0488571	0.0451269		15.83	1.547	54.927	0.442286	0.769777												1663.8	0.33	0.195	0.0435556	0.00248893
5736.47	0.917	0.169	0.0482857	0.00450554		17.02	1.672	67.969	0.477714	0.333955												1827.07	3.17	0.169	0.0482857	0.0444261		15.99	1.563	56.421	0.446857	0.790715												1663.82	0.32	0.197	0.044	0.00241351
5736.48	0.891	0.167	0.0477143	0.00437779		17.18	1.688	69.229	0.482286	0.340146												1827.08	3.15	0.168	0.048	0.0441459		16.15	1.579	57.821	0.451429	0.810336												1663.83	0.329	0.198	0.0442222	0.00248139
5736.5	0.858	0.165	0.0471429	0.00421565		17.34	1.704	70.499	0.486857	0.346386												1827.1	3.1	0.166	0.0474286	0.0434451		16.31	1.595	59.143	0.456	0.828863												1663.85	0.328	0.2	0.0446667	0.00247385
5736.52	0.825	0.164	0.0468571	0.00405351		17.5	1.72	71.789	0.491429	0.352724												1827.12	3.06	0.164	0.0468571	0.0428845		16.47	1.611	60.425	0.460571	0.84683												1663.87	0.33	0.202	0.0451111	0.00248893
5736.53	0.791	0.162	0.0462857	0.00388645		17.66	1.736	73.039	0.496	0.358866												1827.13	3.04	0.163	0.0465714	0.0426042		16.63	1.626	61.649	0.464857	0.863983												1663.88	0.33	0.204	0.0455556	0.00248893
5736.55	0.768	0.16	0.0457143	0.00377345		17.82	1.752	74.309	0.500571	0.365106												1827.15	3	0.161	0.046	0.0420437		16.79	1.643	62.939	0.469714	0.882062												1663.9	0.33	0.205	0.0457778	0.00248893
5736.57	0.745	0.159	0.0454286	0.00366044		17.98	1.768	75.529	0.505143	0.3711												1827.17	2.96	0.16	0.0457143	0.0414831		16.95	1.659	64.332	0.474286	0.901584												1663.92	0.335	0.206	0.046	0.00252664
5736.58	0.711	0.157	0.0448571	0.00349339		18.14	1.784	76.799	0.509714	0.37734												1827.18	2.93	0.159	0.0454286	0.0410626		17.11	1.675	65.579	0.478857	0.919061												1663.93	0.33	0.208	0.0464444	0.00248893
5736.6	0.68	0.155	0.0442857	0.00334107		18.3	1.8	78.059	0.514286	0.383531												1827.2	2.89	0.156	0.0445714	0.0405021		17.27	1.69	66.919	0.483143	0.93784												1663.95	0.33	0.21	0.0468889	0.00248893
5736.62	0.657	0.154	0.044	0.00322807		18.46	1.816	79.379	0.518857	0.390016												1827.22	2.85	0.154	0.044	0.0399415		17.43	1.707	68.317	0.488	0.957432												1663.97	0.33	0.212	0.0473333	0.00248893
5736.63	0.641	0.152	0.0434286	0.00314945		18.62	1.832	80.669	0.523429	0.396354												1827.23	2.83	0.153	0.0437143	0.0396612		17.59	1.723	69.677	0.492571	0.976492												1663.98	0.331	0.214	0.0477778	0.00249647
5736.65	0.624	0.15	0.0428571	0.00306593		18.78	1.848	81.989	0.528	0.40284												1827.25	2.78	0.151	0.0431429	0.0389605		17.75	1.739	71.031	0.497143	0.995468												1664	0.34	0.215	0.048	0.00256435
5736.67	0.61	0.148	0.0422857	0.00299714		18.94	1.864	83.279	0.532571	0.409178												1827.27	2.74	0.149	0.0425714	0.0383999		17.91	1.755	72.409	0.501714	1.01478												1664.02	0.345	0.216	0.0482222	0.00260207
5736.68	0.601	0.147	0.042	0.00295292		19.1	1.88	84.549	0.537143	0.415418												1827.28	2.71	0.148	0.0422857	0.0379794		18.07	1.771	73.769	0.506286	1.03384												1664.03	0.349	0.218	0.0486667	0.00263223
5736.7	0.594	0.145	0.0414286	0.00291853		19.26	1.896	85.819	0.541714	0.421658												1827.3	2.67	0.146	0.0417143	0.0374189		18.23	1.787	75.099	0.510857	1.05248												1664.05	0.34	0.22	0.0491111	0.00256435
5736.72	0.57	0.143	0.0408571	0.00280061		19.42	1.912	87.113	0.546286	0.428016												1827.32	2.64	0.144	0.0411429	0.0369984		18.39	1.803	76.424	0.515429	1.07105												1664.07	0.35	0.222	0.0495556	0.00263978
5736.73	0.57	0.142	0.0405714	0.00280061		19.58	1.928	88.355	0.550857	0.434118												1827.33	2.62	0.143	0.0408571	0.0367181		18.55	1.818	77.831	0.519714	1.09077												1664.08	0.36	0.224	0.05	0.0027152
5736.75	0.56	0.14	0.04	0.00275147		19.74	1.944	89.589	0.555429	0.440181												1827.35	2.58	0.142	0.0405714	0.0361576		18.71	1.835	79.215	0.524571	1.11016												1664.1	0.353	0.225	0.0502222	0.0026624
5736.77	0.55	0.138	0.0394286	0.00270234		19.9	1.96	90.839	0.56	0.446323												1827.37	2.53	0.14	0.04	0.0354568		18.87	1.851	80.621	0.529143	1.12987												1664.11	0.35	0.226	0.0504444	0.00263978
5736.78	0.531	0.137	0.0391429	0.00260899		20.06	1.976	92.127	0.564571	0.452652												1827.38	2.51	0.139	0.0397143	0.0351765		19.03	1.867	82.059	0.533714	1.15002												1664.12	0.354	0.227	0.0506667	0.00266995
5736.8	0.514	0.135	0.0385714	0.00252546		20.22	1.992	93.357	0.569143	0.458695												1827.4	2.47	0.136	0.0388571	0.034616		19.19	1.882	83.421	0.538	1.16911												1664.15	0.36	0.23	0.0513333	0.0027152
5736.82	0.507	0.134	0.0382857	0.00249106		20.38	2.008	94.606	0.573714	0.464832												1827.42	2.43	0.134	0.0382857	0.0340554		19.35	1.899	81.559	0.542857	1.14301												1664.17	0.346	0.23	0.0513333	0.00260961
5736.83	0.5	0.132	0.0377143	0.00245667		20.54	2.024	95.848	0.578286	0.470934												1827.43	2.41	0.133	0.038	0.0337751		19.51	1.915	83.289	0.547429	1.16726												1664.18	0.34	0.23	0.0513333	0.00256435
5736.85	0.484	0.13	0.0371429	0.00237806		20.7	2.04	97.085	0.582857	0.477012												1827.45	2.37	0.132	0.0377143	0.0332145		19.67	1.931	84.949	0.552	1.19052												1664.2	0.35	0.23	0.0513333	0.00263978
5736.87	0.467	0.129	0.0368571	0.00229453		20.86	2.056	98.298	0.587429	0.482972												1827.47	2.33	0.13	0.0371429	0.0326539		19.83	1.947	86.549	0.556571	1.21295												1664.22	0.336	0.23	0.0513333	0.00253419
5736.88	0.46	0.127	0.0362857	0.00226014		21.02	2.072	99.488	0.592	0.488819												1827.48	2.3	0.129	0.0368571	0.0322335		19.99	1.963	88.109	0.561143	1.23481												1664.23	0.33	0.229	0.0511111	0.00248893
5736.9	0.444	0.125	0.0357143	0.00218152		21.18	2.088	100.718	0.596571	0.494862												1827.5	2.27	0.127	0.0362857	0.031813		20.15	1.979	89.629	0.565714	1.25611												1664.25	0.34	0.228	0.0508889	0.00256435
5736.92	0.44	0.124	0.0354286	0.00216187		21.34	2.104	101.878	0.601143	0.500562												1827.52	2.23	0.125	0.0357143	0.0312525		20.31	1.994	91.159	0.57	1.27755												1664.27	0.33	0.226	0.0504444	0.00248893
5736.93	0.431	0.122	0.0348571	0.00211765		21.51	2.121	103.151	0.606	0.506816												1827.53	2.21	0.124	0.0354286	0.0309722		20.47	2.011	92.699	0.574857	1.29914												1664.28	0.33	0.224	0.05	0.00248893
5736.95	0.41	0.12	0.0342857	0.00201447		21.67	2.137	104.371	0.610571	0.512811												1827.55	2.18	0.122	0.0348571	0.0305517		20.63	2.027	94.219	0.579429	1.32044												1664.3	0.33	0.223	0.0497778	0.00248893
5736.97	0.407	0.118	0.0337143	0.00199973		21.83	2.153	105.588	0.615143	0.51879												1827.57	2.13	0.12	0.0342857	0.029851		20.79	2.043	95.718	0.584	1.34145												1664.32	0.32	0.222	0.0495556	0.00241351
5736.98	0.391	0.117	0.0334286	0.00192112		21.99	2.169	106.79	0.619714	0.524696												1827.58	2.11	0.119	0.034	0.0295707		20.95	2.059	97.208	0.588571	1.36233												1664.33	0.32	0.22	0.0491111	0.00241351
5737	0.374	0.115	0.0328571	0.00183759		22.15	2.185	108.024	0.624286	0.530759												1827.6	2.08	0.117	0.0334286	0.0291503		21.11	2.075	98.688	0.593143	1.38307												1664.35	0.31	0.218	0.0486667	0.00233809
5737.02	0.36	0.114	0.0325714	0.0017688		22.31	2.201	109.264	0.628857	0.536852												1827.62	2.04	0.115	0.0328571	0.0285897		21.27	2.091	100.108	0.597714	1.40297												1664.37	0.29	0.216	0.0482222	0.00218724
5737.03	0.351	0.112	0.032	0.00172458		22.47	2.217	110.462	0.633429	0.542738												1827.63	2.02	0.114	0.0325714	0.0283094		21.43	2.107	101.328	0.602286	1.42007												1664.38	0.29	0.214	0.0477778	0.00218724
5737.05	0.33	0.11	0.0314286	0.0016214		22.63	2.233	111.668	0.638	0.548663												1827.65	1.99	0.112	0.032	0.027889		21.59	2.123	102.308	0.606857	1.4338												1664.4	0.283	0.213	0.0475556	0.00213445
5737.07	0.317	0.109	0.0311429	0.00155753		22.79	2.249	112.804	0.642571	0.554245												1827.67	1.94	0.11	0.0314286	0.0271882		21.75	2.139	103.638	0.611429	1.45244												1664.42	0.28	0.212	0.0473333	0.00211182
5737.08	0.31	0.107	0.0305714	0.00152314		22.95	2.265	113.978	0.647143	0.560013												1827.68	1.93	0.109	0.0311429	0.0270481		21.91	2.155	105.118	0.616	1.47318												1664.43	0.28	0.21	0.0468889	0.00211182
5737.1	0.3	0.105	0.03	0.001474		23.11	2.281	115.108	0.651714	0.565565												1827.7	1.89	0.107	0.0305714	0.0264875		22.08	2.171	106.658	0.620571	1.49476												1664.45	0.263	0.208	0.0464444	0.0019836
5737.12	0.3	0.103	0.0294286	0.001474		23.27	2.297	116.257	0.656286	0.571211												1827.72	1.85	0.105	0.03	0.0259269		22.24	2.187	108.198	0.625143	1.51635												1664.47	0.26	0.207	0.0462222	0.00196098
5737.13	0.3	0.102	0.0291429	0.001474		23.43	2.313	117.448	0.660857	0.577062												1827.73	1.83	0.104	0.0297143	0.0256466		22.4	2.204	108.774	0.63	1.52442												1664.48	0.25	0.204	0.0455556	0.00188555
5737.15	0.28	0.1	0.0285714	0.00137574		23.59	2.329	118.628	0.665429	0.58286												1827.75	1.79	0.102	0.0291429	0.0250861		22.56	2.22	110.428	0.634571	1.5476												1664.5	0.24	0.203	0.0453333	0.00181013
5737.17	0.26	0.098	0.028	0.00127747		23.75	2.345	119.828	0.67	0.588756												1827.77	1.75	0.1	0.0285714	0.0245255		22.72	2.235	112.118	0.638857	1.57128												1664.52	0.24	0.202	0.0451111	0.00181013
5737.18	0.26	0.097	0.0277143	0.00127747		23.91	2.361	120.95	0.674571	0.594269												1827.78	1.73	0.099	0.0282857	0.0242452		22.88	2.252	113.848	0.643714	1.59553												1664.53	0.23	0.199	0.0444444	0.00173471
5737.2	0.25	0.095	0.0271429	0.00122834		24.07	2.377	122.128	0.679143	0.600057												1827.8	1.7	0.097	0.0277143	0.0238247		23.04	2.267	115.426	0.648	1.61764												1664.55	0.23	0.199	0.0444444	0.00173471
5737.22	0.24	0.093	0.0265714	0.0011792		24.23	2.393	123.288	0.683714	0.605756												1827.82	1.66	0.095	0.0271429	0.0232642		23.2	2.283	116.918	0.652571	1.63855												1664.57	0.23	0.198	0.0442222	0.00173471
5737.23	0.232	0.092	0.0262857	0.0011399		24.39	2.409	124.428	0.688286	0.611357												1827.83	1.64	0.094	0.0268571	0.0229839		23.36	2.299	118.516	0.657143	1.66095												1664.58	0.22	0.195	0.0435556	0.00165929
5737.25	0.21	0.09	0.0257143	0.0010318		24.55	2.425	125.538	0.692857	0.616811												1827.85	1.6	0.092	0.0262857	0.0224233		23.52	2.315	120.011	0.661714	1.6819												1664.6	0.23	0.194	0.0433333	0.00173471
5737.27	0.21	0.088	0.0251429	0.0010318		24.71	2.441	126.658	0.697429	0.622314												1827.87	1.57	0.09	0.0257143	0.0220029		23.68	2.331	121.454	0.666286	1.70212												1664.62	0.23	0.191	0.0426667	0.00173471
5737.28	0.21	0.087	0.0248571	0.0010318		24.87	2.457	127.778	0.702	0.627817												1827.88	1.54	0.088	0.0251429	0.0215824		23.84	2.348	122.787	0.671143	1.72081												1664.63	0.22	0.189	0.0422222	0.00165929
5737.3	0.21	0.085	0.0242857	0.0010318		25.03	2.473	128.898	0.706571	0.63332												1827.9	1.5	0.087	0.0248571	0.0210218		24	2.363	124.087	0.675429	1.73902												1664.65	0.213	0.188	0.042	0.00160649
5737.32	0.2	0.083	0.0237143	0.000982669		25.19	2.489	129.948	0.711143	0.638479												1827.92	1.46	0.085	0.0242857	0.0204613		24.16	2.379	124.914	0.68	1.75061												1664.67	0.21	0.186	0.0415556	0.00158387
5737.33	0.192	0.082	0.0234286	0.000943362		25.35	2.505	131.048	0.715714	0.643884												1827.93	1.44	0.084	0.024	0.020181		24.32	2.394	126.368	0.684286	1.77099												1664.68	0.2	0.184	0.0411111	0.00150844
5737.35	0.18	0.08	0.0228571	0.000884402		25.51	2.521	132.158	0.720286	0.649338												1827.95	1.4	0.082	0.0234286	0.0196204		24.48	2.411	127.916	0.689143	1.79269												1664.7	0.2	0.184	0.0411111	0.00150844
5737.37	0.178	0.079	0.0225714	0.000874575		25.67	2.537	133.328	0.724857	0.655086												1827.97	1.36	0.08	0.0228571	0.0190598		24.64	2.427	129.392	0.693714	1.81337												1664.72	0.196	0.183	0.0408889	0.00147827
5737.38	0.16	0.077	0.022	0.000786135		25.83	2.553	134.418	0.729429	0.660442												1827.98	1.34	0.079	0.0225714	0.0187795		24.8	2.443	130.833	0.698286	1.83357												1664.73	0.18	0.181	0.0404444	0.0013576
5737.4	0.16	0.075	0.0214286	0.000786135		25.99	2.569	135.528	0.734	0.665896												1828	1.3	0.077	0.022	0.0182189		24.96	2.459	132.343	0.702857	1.85473												1664.75	0.183	0.179	0.04	0.00138023
5737.42	0.16	0.073	0.0208571	0.000786135		26.15	2.585	136.628	0.738571	0.6713												1828.02	1.26	0.075	0.0214286	0.0176583		25.12	2.475	133.728	0.707429	1.87414												1664.77	0.18	0.177	0.0395556	0.0013576
5737.43	0.152	0.072	0.0205714	0.000746828		26.31	2.601	137.748	0.743143	0.676803												1828.03	1.25	0.074	0.0211429	0.0175182		25.28	2.491	135.018	0.712	1.89222												1664.78	0.18	0.176	0.0393333	0.0013576
5737.45	0.15	0.071	0.0202857	0.000737001		26.47	2.617	138.868	0.747714	0.682306												1828.05	1.21	0.072	0.0205714	0.0169576		25.44	2.507	136.218	0.716571	1.90903												1664.8	0.18	0.174	0.0388889	0.0013576
5737.47	0.14	0.068	0.0194286	0.000687868		26.63	2.633	139.932	0.752286	0.687534												1828.07	1.18	0.07	0.02	0.0165372		25.6	2.522	137.58	0.720857	1.92812												1664.82	0.177	0.171	0.0382222	0.00133497
5737.48	0.132	0.067	0.0191429	0.000648561		26.79	2.649	139.938	0.756857	0.687563												1828.08	1.15	0.069	0.0197143	0.0161167		25.76	2.539	138.958	0.725714	1.94743												1664.83	0.16	0.17	0.038	0.00120675
5737.5	0.13	0.066	0.0188571	0.000638735		26.95	2.665	140.61	0.761429	0.690865												1828.1	1.12	0.067	0.0191429	0.0156963		25.92	2.554	140.15	0.73	1.96414												1664.85	0.16	0.168	0.0375556	0.00120675
5737.52	0.11	0.063	0.018	0.000540468		27.11	2.681	141.755	0.766	0.696491												1828.12	1.08	0.065	0.0185714	0.0151357		26.08	2.571	141.508	0.734857	1.98317												1664.87	0.16	0.166	0.0371111	0.00120675
5737.53	0.11	0.062	0.0177143	0.000540468		27.27	2.697	142.865	0.770571	0.701945												1828.13	1.06	0.064	0.0182857	0.0148554		26.24	2.587	142.748	0.739429	2.00055												1664.88	0.16	0.166	0.0371111	0.00120675
5737.55	0.11	0.061	0.0174286	0.000540468		27.43	2.713	143.906	0.775143	0.70706												1828.15	1.02	0.062	0.0177143	0.0142948		26.4	2.603	143.938	0.744	2.01723												1664.9	0.16	0.164	0.0366667	0.00120675
5737.57	0.11	0.058	0.0165714	0.000540468		27.59	2.728	144.984	0.779429	0.712356												1828.17	0.98	0.06	0.0171429	0.0137343		26.56	2.619	145.188	0.748571	2.03475												1664.92	0.147	0.163	0.0364444	0.00110871
5737.58	0.11	0.057	0.0162857	0.000540468		27.75	2.745	146.018	0.784286	0.717437												1828.18	0.96	0.059	0.0168571	0.013454		26.72	2.635	146.458	0.753143	2.05254												1664.93	0.14	0.161	0.036	0.00105591
5737.6	0.09	0.056	0.016	0.000442201		27.91	2.761	147.078	0.788857	0.722645												1828.2	0.92	0.057	0.0162857	0.0128934		26.88	2.651	147.798	0.757714	2.07132												1664.95	0.14	0.159	0.0355556	0.00105591
5737.62	0.08	0.053	0.0151429	0.000393067		28.07	2.777	148.158	0.793429	0.727951												1828.22	0.88	0.055	0.0157143	0.0123328		27.04	2.668	149.078	0.762571	2.08926												1664.97	0.13	0.157	0.0351111	0.000980488
5737.63	0.072	0.052	0.0148571	0.000353761		28.23	2.794	149.218	0.798286	0.733159												1828.23	0.86	0.054	0.0154286	0.0120525		27.2	2.683	150.408	0.766857	2.1079												1664.98	0.13	0.156	0.0348889	0.000980488
5737.65	0.07	0.05	0.0142857	0.000343934		28.4	2.81	150.351	0.802857	0.738726												1828.25	0.83	0.052	0.0148571	0.0116321		27.36	2.699	151.718	0.771429	2.12626												1665	0.13	0.154	0.0344444	0.000980488
5737.67	0.06	0.048	0.0137143	0.000294801		28.56	2.826	151.411	0.807429	0.743934												1828.27	0.79	0.05	0.0142857	0.0110715		27.52	2.715	153.078	0.776	2.14532												1665.02	0.13	0.152	0.034	0.000980488
5737.68	0.06	0.047	0.0134286	0.000294801		28.72	2.842	152.438	0.812	0.74898												1828.28	0.745	0.048	0.0137143	0.0104408		27.68	2.731	154.468	0.780571	2.1648												1665.03	0.13	0.151	0.0337778	0.000980488
5737.7	0.06	0.045	0.0128571	0.000294801		28.88	2.857	153.458	0.816286	0.753992												1828.3	0.72	0.047	0.0134286	0.0100905		27.84	2.747	155.558	0.785143	2.18008												1665.05	0.13	0.149	0.0333333	0.000980488
5737.72	0.058	0.044	0.0125714	0.000284974		29.04	2.873	154.408	0.820857	0.758659												1828.32	0.69	0.045	0.0128571	0.00967004		28	2.763	156.888	0.789714	2.19872												1665.07	0.13	0.147	0.0328889	0.000980488
5737.73	0.04	0.042	0.012	0.000196534		29.2	2.889	155.376	0.825429	0.763416												1828.33	0.66	0.044	0.0125714	0.00924961		28.16	2.779	158.347	0.794286	2.21916												1665.08	0.12	0.146	0.0326667	0.000905066
5737.75	0.05	0.04	0.0114286	0.000245667		29.36	2.905	156.408	0.83	0.768486												1828.35	0.62	0.042	0.012	0.00868902		28.32	2.795	159.687	0.798857	2.23794												1665.1	0.12	0.144	0.0322222	0.000905066
5737.77	0.02	0.038	0.0108571	9.82669e-05		29.52	2.921	157.415	0.834571	0.773434												1828.37	0.579	0.04	0.0114286	0.00811443		28.48	2.811	161.077	0.803429	2.25742												1665.12	0.12	0.142	0.0317778	0.000905066
5737.78	0.02	0.037	0.0105714	9.82669e-05		29.68	2.937	158.447	0.839143	0.778504												1828.38	0.57	0.039	0.0111429	0.0079883		28.64	2.827	162.467	0.808	2.2769												1665.13	0.11	0.141	0.0315556	0.000829644
5737.8	0.03	0.035	0.01	0.0001474		29.84	2.953	159.449	0.843714	0.783428												1828.4	0.52	0.037	0.0105714	0.00728757		28.8	2.843	163.827	0.812571	2.29596												1665.15	0.1	0.139	0.0311111	0.000754222
5737.82	0.01	0.033	0.00942857	4.91334e-05		30	2.969	160.447	0.848286	0.788331												1828.42	0.49	0.036	0.0102857	0.00686713		28.96	2.859	165.197	0.817143	2.31516												1665.17	0.11	0.137	0.0306667	0.000829644
5737.83	0.01	0.032	0.00914286	4.91334e-05		30.16	2.985	161.407	0.852857	0.793048												1828.43	0.46	0.034	0.00971429	0.0064467		29.13	2.875	166.237	0.821714	2.32974												1665.18	0.1	0.136	0.0304444	0.000754222
5737.85	0.01	0.031	0.00885714	4.91334e-05		30.32	3.001	162.307	0.857429	0.79747												1828.45	0.42	0.032	0.00914286	0.00588611		29.29	2.892	167.659	0.826571	2.34967												1665.2	0.1	0.134	0.03	0.000754222
5737.87	0	0.029	0.00828571	0		30.48	3.017	163.177	0.862	0.801745												1828.47	0.4	0.031	0.00885714	0.00560582		29.45	2.907	168.817	0.830857	2.3659												1665.22	0.08	0.132	0.0295556	0.000603377
5737.88	0	0.027	0.00771429	0		30.64	3.033	164.107	0.866571	0.806314												1828.48	0.36	0.029	0.00828571	0.00504524		29.61	2.923	170.087	0.835429	2.38369												1665.23	0.08	0.131	0.0293333	0.000603377
5737.9	-0.03	0.025	0.00714286	-0.0001474		30.8	3.049	165.007	0.871143	0.810736												1828.5	0.32	0.027	0.00771429	0.00448466		29.77	2.939	171.377	0.84	2.40177												1665.25	0.09	0.129	0.0288889	0.0006788
5737.92	-0.03	0.023	0.00657143	-0.0001474		30.96	3.065	165.897	0.875714	0.815109												1828.52	0.3	0.025	0.00714286	0.00420437		29.93	2.956	172.467	0.844857	2.41705												1665.27	0.08	0.127	0.0284444	0.000603377
5737.93	-0.03	0.022	0.00628571	-0.0001474		31.12	3.081	166.777	0.880286	0.819433												1828.53	0.25	0.024	0.00685714	0.00350364		30.09	2.971	173.777	0.849143	2.43541												1665.28	0.08	0.126	0.0282222	0.000603377
5737.95	-0.04	0.02	0.00571429	-0.000196534		31.28	3.097	167.767	0.884857	0.824297												1828.55	0.19	0.022	0.00628571	0.00266277		30.25	2.988	175.161	0.854	2.4548												1665.3	0.08	0.124	0.0277778	0.000603377
5737.97	-0.04	0.018	0.00514286	-0.000196534		31.44	3.114	168.697	0.889714	0.828866												1828.57	0.161	0.02	0.00571429	0.00225634		30.41	3.004	176.393	0.858571	2.47207												1665.32	0.07	0.122	0.0273333	0.000527955
5737.98	-0.04	0.017	0.00485714	-0.000196534		31.6	3.13	169.577	0.894286	0.83319												1828.58	0.14	0.018	0.00514286	0.00196204		30.57	3.019	177.647	0.862857	2.48964												1665.33	0.07	0.121	0.0271111	0.000527955
5738	-0.05	0.015	0.00428571	-0.000245667		31.76	3.145	170.457	0.898571	0.837514												1828.6	0.09	0.017	0.00485714	0.00126131		30.73	3.036	179.023	0.867714	2.50893												1665.35	0.07	0.119	0.0266667	0.000527955
5738.02	-0.051	0.013	0.00371429	-0.00025058		31.92	3.161	171.307	0.903143	0.84169												1828.62	0.07	0.016	0.00457143	0.000981019		30.89	3.052	180.34	0.872286	2.52738												1665.37	0.08	0.117	0.0262222	0.000603377
5738.03	-0.05	0.012	0.00342857	-0.000245667		32.08	3.177	172.157	0.907714	0.845866												1828.63	0.04	0.014	0.004	0.000560582		31.05	3.068	181.704	0.876857	2.5465												1665.38	0.07	0.116	0.026	0.000527955
5738.05	-0.06	0.01	0.00285714	-0.000294801		32.24	3.193	173.007	0.912286	0.850043												1828.65	-0.01	0.012	0.00342857	-0.000140146		31.21	3.084	183.009	0.881429	2.56479												1665.4	0.05	0.114	0.0255556	0.000377111
5738.05	-0.06	0.01	0.00285714	-0.000294801		32.4	3.209	173.807	0.916857	0.853973												1828.67	-0.03	0.011	0.00314286	-0.000420437		31.37	3.1	184.335	0.886	2.58337												1665.42	0.05	0.112	0.0251111	0.000377111
5738.07	-0.09	0.008	0.00228571	-0.000442201		32.56	3.225	174.636	0.921429	0.858047												1828.67	-0.059	0.01	0.00285714	-0.000826859		31.53	3.116	185.623	0.890571	2.60142												1665.43	0.05	0.111	0.0248889	0.000377111
5738.12	-0.161	0.005	0.00142857	-0.000791048		32.72	3.241	175.327	0.926	0.861442												1828.68	-0.099	0.008	0.00228571	-0.00138744		31.69	3.132	186.869	0.895143	2.61889												1665.45	0.03	0.108	0.0242222	0.000226267
5738.13	-0.177	0.005	0.00142857	-0.000869662		32.88	3.257	176.032	0.930571	0.864906												1828.75	-0.22	0.004	0.00114286	-0.0030832		31.85	3.148	188.052	0.899714	2.63547												1665.47	0.04	0.107	0.024	0.000301689
5738.15	-0.17	0.005	0.00142857	-0.000835268		33.04	3.273	176.717	0.935143	0.868271												1828.77	-0.22	0.005	0.00142857	-0.0030832		32.01	3.164	187.722	0.904286	2.63084												1665.48	0.04	0.106	0.0237778	0.000301689
5738.17	-0.16	0.006	0.00171429	-0.000786135		33.2	3.289	177.416	0.939714	0.871706												1828.78	-0.22	0.005	0.00142857	-0.0030832		32.17	3.18	188.727	0.908857	2.64493												1665.5	0.03	0.104	0.0233333	0.000226267
5738.18	-0.14	0.008	0.00228571	-0.000687868		33.36	3.306	178.095	0.944571	0.875042												1828.8	-0.19	0.007	0.002	-0.00266277		32.33	3.196	189.932	0.913429	2.66181												1665.52	0.03	0.102	0.0228889	0.000226267
5738.2	-0.11	0.01	0.00285714	-0.000540468		33.52	3.322	178.797	0.949143	0.878491												1828.82	-0.17	0.008	0.00228571	-0.00238247		32.49	3.211	191.179	0.917714	2.67929												1665.53	0.03	0.101	0.0226667	0.000226267
5738.22	-0.06	0.012	0.00342857	-0.000294801		33.68	3.337	179.477	0.953429	0.881832												1828.83	-0.13	0.01	0.00285714	-0.00182189		32.65	3.228	192.397	0.922571	2.69636												1665.55	0.03	0.099	0.0222222	0.000226267
5738.23	-0.045	0.013	0.00371429	-0.0002211		33.84	3.353	180.135	0.958	0.885065												1828.85	-0.07	0.012	0.00342857	-0.000981019		32.81	3.244	193.567	0.927143	2.71276												1665.57	0.03	0.097	0.0217778	0.000226267
5738.25	-0.01	0.015	0.00428571	-4.91334e-05		34	3.369	180.797	0.962571	0.888318												1828.87	-0.04	0.013	0.00371429	-0.000560582		32.97	3.26	194.797	0.931714	2.72999												1665.58	0.03	0.096	0.0215556	0.000226267
5738.27	0.01	0.017	0.00485714	4.91334e-05		34.16	3.385	181.471	0.967143	0.891629												1828.88	0.01	0.015	0.00428571	0.000140146		33.13	3.276	195.877	0.936286	2.74513												1665.6	0.03	0.094	0.0211111	0.000226267
5738.28	0.02	0.018	0.00514286	9.82669e-05		34.32	3.401	182.1	0.971714	0.89472												1828.9	0.07	0.017	0.00485714	0.000981019		33.29	3.292	196.877	0.940857	2.75914												1665.62	0.03	0.092	0.0206667	0.000226267
5738.3	0.04	0.02	0.00571429	0.000196534		34.48	3.417	182.717	0.976286	0.897751												1828.92	0.129	0.019	0.00542857	0.00180788		33.45	3.308	197.947	0.945429	2.77414												1665.63	0.03	0.091	0.0204444	0.000226267
5738.32	0.06	0.022	0.00628571	0.000294801		34.64	3.433	183.347	0.980857	0.900847												1828.93	0.16	0.021	0.006	0.00224233		33.61	3.324	199.007	0.95	2.78899												1665.65	0.015	0.089	0.02	0.000113133
5738.33	0.06	0.023	0.00657143	0.000294801		34.8	3.45	184.007	0.985714	0.90409												1828.95	0.216	0.022	0.00628571	0.00302714		33.77	3.34	200.027	0.954571	2.80329												1665.67	0.02	0.087	0.0195556	0.000150844
5738.35	0.08	0.025	0.00714286	0.000393067		34.96	3.466	184.617	0.990286	0.907087												1828.97	0.23	0.023	0.00657143	0.00322335		33.93	3.356	200.467	0.959143	2.80946												1665.68	0.01	0.086	0.0193333	7.54222e-05
5738.37	0.11	0.027	0.00771429	0.000540468		35.12	3.481	185.127	0.994571	0.909592												1828.98	0.29	0.025	0.00714286	0.00406422		34.09	3.372	200.967	0.963714	2.81646												1665.7	0	0.084	0.0188889	0
5738.38	0.11	0.028	0.008	0.000540468		35.28	3.498	185.737	0.999429	0.91259												1829	0.34	0.027	0.00771429	0.00476495		34.25	3.388	201.847	0.968286	2.8288												1665.72	-0.01	0.082	0.0184444	-7.54222e-05
5738.4	0.14	0.03	0.00857143	0.000687868		35.45	3.513	186.365	1.00371	0.915675												1829.02	0.36	0.028	0.008	0.00504524		34.41	3.404	202.727	0.972857	2.84113												1665.73	-0.01	0.081	0.0182222	-7.54222e-05
5738.42	0.16	0.032	0.00914286	0.000786135		35.61	3.529	187.067	1.00829	0.919124												1829.03	0.41	0.03	0.00857143	0.00574597		34.57	3.42	203.647	0.977429	2.85402												1665.75	-0.01	0.079	0.0177778	-7.54222e-05
5738.43	0.16	0.033	0.00942857	0.000786135		35.77	3.545	187.637	1.01286	0.921925												1829.05	0.46	0.032	0.00914286	0.0064467		34.73	3.436	204.247	0.982	2.86243												1665.77	-0.01	0.077	0.0173333	-7.54222e-05
5738.45	0.17	0.035	0.01	0.000835268		35.93	3.562	188.247	1.01771	0.924922												1829.07	0.48	0.033	0.00942857	0.00672699		34.89	3.452	205.097	0.986571	2.87434												1665.78	-0.01	0.076	0.0171111	-7.54222e-05
5738.47	0.19	0.037	0.0105714	0.000933535		36.09	3.577	188.817	1.022	0.927723												1829.08	0.52	0.035	0.01	0.00728757		35.05	3.468	205.957	0.991143	2.8864												1665.8	-0.02	0.074	0.0166667	-0.000150844
5738.48	0.2	0.038	0.0108571	0.000982669		36.25	3.594	189.449	1.02686	0.930828												1829.1	0.578	0.037	0.0105714	0.00810041		35.21	3.484	206.777	0.995714	2.89789												1665.82	-0.02	0.072	0.0162222	-0.000150844
5738.5	0.21	0.04	0.0114286	0.0010318		36.41	3.61	189.997	1.03143	0.93352												1829.12	0.6	0.038	0.0108571	0.00840873		35.37	3.5	207.157	1.00029	2.90321												1665.83	-0.02	0.071	0.016	-0.000150844
5738.52	0.21	0.041	0.0117143	0.0010318		36.57	3.626	190.557	1.036	0.936272												1829.13	0.65	0.04	0.0114286	0.00910946		35.53	3.515	207.637	1.00457	2.90994												1665.85	-0.02	0.069	0.0155556	-0.000150844
5738.53	0.226	0.043	0.0122857	0.00111042		36.73	3.641	191.127	1.04029	0.939073												1829.15	0.69	0.042	0.012	0.00967004		35.69	3.532	208.577	1.00943	2.92311												1665.87	-0.03	0.067	0.0151111	-0.000226267
5738.55	0.243	0.044	0.0125714	0.00119394		36.89	3.657	191.677	1.04486	0.941775												1829.17	0.71	0.043	0.0122857	0.00995033		35.85	3.548	209.347	1.014	2.93391												1665.88	-0.03	0.066	0.0148889	-0.000226267
5738.57	0.26	0.045	0.0128571	0.00127747		37.05	3.673	192.267	1.04943	0.944674												1829.18	0.76	0.045	0.0128571	0.0106511		36.02	3.563	210.077	1.01829	2.94414												1665.9	-0.03	0.064	0.0144444	-0.000226267
5738.58	0.26	0.047	0.0134286	0.00127747		37.21	3.689	192.827	1.054	0.947425												1829.2	0.81	0.047	0.0134286	0.0113518		36.18	3.58	210.817	1.02314	2.95451												1665.92	-0.032	0.062	0.014	-0.000241351
5738.6	0.27	0.05	0.0142857	0.0013266		37.37	3.705	193.377	1.05857	0.950128												1829.22	0.83	0.048	0.0137143	0.0116321		36.34	3.597	211.497	1.028	2.96404												1665.93	-0.04	0.061	0.0137778	-0.000301689
5738.62	0.27	0.051	0.0145714	0.0013266		37.53	3.721	193.957	1.06314	0.952977												1829.23	0.87	0.05	0.0142857	0.0121927		36.5	3.613	212.213	1.03257	2.97407												1665.95	-0.05	0.059	0.0133333	-0.000377111
5738.63	0.29	0.053	0.0151429	0.00142487		37.69	3.738	194.507	1.068	0.95568												1829.25	0.9	0.052	0.0148571	0.0126131		36.66	3.628	212.827	1.03686	2.98268												1665.97	-0.05	0.057	0.0128889	-0.000377111
5738.65	0.29	0.055	0.0157143	0.00142487		37.85	3.754	195.067	1.07257	0.958431												1829.27	0.93	0.054	0.0154286	0.0130335		36.82	3.644	213.437	1.04143	2.99122												1665.98	-0.05	0.056	0.0126667	-0.000377111
5738.67	0.3	0.056	0.016	0.001474		38.01	3.77	195.497	1.07714	0.960544												1829.28	0.98	0.055	0.0157143	0.0137343		36.98	3.66	213.967	1.046	2.99865												1666	-0.05	0.054	0.0122222	-0.000377111
5738.68	0.31	0.058	0.0165714	0.00152314		38.17	3.786	195.987	1.08171	0.962951												1829.3	1.03	0.057	0.0162857	0.014435		37.14	3.677	214.477	1.05086	3.0058												1666.02	-0.07	0.052	0.0117778	-0.000527955
5738.7	0.31	0.06	0.0171429	0.00152314		38.33	3.802	196.427	1.08629	0.965113												1829.32	1.057	0.059	0.0168571	0.0148134		37.3	3.693	215.017	1.05543	3.01337												1666.03	-0.07	0.051	0.0115556	-0.000527955
5738.72	0.32	0.061	0.0174286	0.00157227		38.49	3.818	196.917	1.09086	0.967521												1829.33	1.08	0.06	0.0171429	0.0151357		37.46	3.709	215.638	1.06	3.02207												1666.05	-0.07	0.049	0.0111111	-0.000527955
5738.73	0.33	0.062	0.0177143	0.0016214		38.65	3.834	197.307	1.09543	0.969437												1829.35	1.12	0.062	0.0177143	0.0156963		37.62	3.725	216.168	1.06457	3.0295												1666.07	-0.07	0.047	0.0106667	-0.000527955
5738.75	0.33	0.065	0.0185714	0.0016214		38.81	3.85	197.757	1.1	0.971648												1829.37	1.167	0.064	0.0182857	0.016355		37.78	3.741	216.751	1.06914	3.03767												1666.08	-0.07	0.046	0.0104444	-0.000527955
5738.77	0.35	0.065	0.0185714	0.00171967		38.97	3.866	198.207	1.10457	0.973859												1829.38	1.19	0.066	0.0188571	0.0166773		37.94	3.757	217.291	1.07371	3.04524												1666.1	-0.07	0.044	0.01	-0.000527955
5738.78	0.35	0.067	0.0191429	0.00171967		39.13	3.882	198.605	1.10914	0.975814												1829.4	1.244	0.067	0.0191429	0.0174341		38.1	3.773	217.707	1.07829	3.05107												1666.12	-0.07	0.042	0.00955556	-0.000527955
5738.8	0.37	0.07	0.02	0.00181794		39.29	3.898	198.967	1.11371	0.977593												1829.42	1.26	0.067	0.0191429	0.0176583		38.26	3.789	218.181	1.08286	3.05771												1666.13	-0.08	0.041	0.00933333	-0.000603377
5738.82	0.37	0.071	0.0202857	0.00181794		39.45	3.914	199.365	1.11829	0.979549												1829.43	1.3	0.069	0.0197143	0.0182189		38.42	3.804	218.675	1.08714	3.06463												1666.15	-0.08	0.039	0.00888889	-0.000603377
5738.83	0.38	0.073	0.0208571	0.00186707		39.61	3.93	199.729	1.12286	0.981337												1829.45	1.33	0.072	0.0205714	0.0186394		38.58	3.82	219.061	1.09171	3.07004												1666.17	-0.08	0.037	0.00844444	-0.000603377
5738.85	0.4	0.075	0.0214286	0.00196534		39.77	3.946	200.096	1.12743	0.98314												1829.47	1.35	0.074	0.0211429	0.0189197		38.74	3.837	219.637	1.09657	3.07811												1666.18	-0.08	0.036	0.00822222	-0.000603377
5738.87	0.41	0.075	0.0214286	0.00201447		39.93	3.962	200.437	1.132	0.984816												1829.48	1.411	0.076	0.0217143	0.0197745		38.9	3.853	218.997	1.10114	3.06915												1666.2	-0.09	0.034	0.00777778	-0.0006788
5738.88	0.42	0.077	0.022	0.0020636		40.09	3.978	200.796	1.13657	0.98658												1829.5	1.444	0.077	0.022	0.020237		39.06	3.868	219.962	1.10543	3.08267												1666.22	-0.11	0.032	0.00733333	-0.000829644
5738.9	0.44	0.079	0.0225714	0.00216187		40.25	3.994	201.117	1.14114	0.988157												1829.52	1.46	0.078	0.0222857	0.0204613		39.22	3.885	220.786	1.11029	3.09422												1666.23	-0.11	0.031	0.00711111	-0.000829644
5738.92	0.45	0.08	0.0228571	0.002211		40.41	4.01	201.481	1.14571	0.989945												1829.53	1.5	0.08	0.0228571	0.0210218		39.38	3.901	221.476	1.11486	3.10389												1666.25	-0.11	0.029	0.00666667	-0.000829644
5738.93	0.46	0.082	0.0234286	0.00226014		40.57	4.026	201.849	1.15029	0.991753												1829.55	1.54	0.082	0.0234286	0.0215824		39.54	3.916	222.056	1.11914	3.11202												1666.27	-0.12	0.027	0.00622222	-0.000905066
5738.95	0.47	0.084	0.024	0.00230927		40.73	4.042	202.169	1.15486	0.993326												1829.57	1.56	0.084	0.024	0.0218627		39.7	3.933	222.456	1.124	3.11762												1666.28	-0.12	0.026	0.006	-0.000905066
5738.97	0.48	0.085	0.0242857	0.0023584		40.89	4.058	202.509	1.15943	0.994996												1829.58	1.6	0.085	0.0242857	0.0224233		39.86	3.949	222.846	1.12857	3.12309												1666.3	-0.12	0.024	0.00555556	-0.000905066
5738.98	0.5	0.087	0.0248571	0.00245667		41.05	4.074	202.829	1.164	0.996568												1829.6	1.63	0.087	0.0248571	0.0228437		40.02	3.964	223.392	1.13286	3.13074												1666.32	-0.12	0.022	0.00511111	-0.000905066
5739	0.51	0.089	0.0254286	0.0025058		41.21	4.091	203.109	1.16886	0.997944												1829.62	1.667	0.089	0.0254286	0.0233623		40.18	3.98	224.046	1.13743	3.13991												1666.33	-0.12	0.021	0.00488889	-0.000905066
5739.02	0.52	0.09	0.0257143	0.00255494		41.37	4.106	203.378	1.17314	0.999266												1829.63	1.7	0.091	0.026	0.0238247		40.34	3.996	224.636	1.142	3.14817												1666.35	-0.12	0.019	0.00444444	-0.000905066
5739.03	0.52	0.092	0.0262857	0.00255494		41.53	4.122	203.518	1.17771	0.999954												1829.65	1.732	0.092	0.0262857	0.0242732		40.5	4.012	225.156	1.14657	3.15546												1666.37	-0.14	0.017	0.004	-0.00105591
5739.05	0.54	0.094	0.0268571	0.00265321		41.69	4.137	203.717	1.182	1.00093												1829.67	1.766	0.094	0.0268571	0.0247497		40.66	4.028	225.446	1.15114	3.15953												1666.38	-0.13	0.016	0.00377778	-0.000980488
5739.07	0.55	0.095	0.0271429	0.00270234		41.85	4.154	204.037	1.18686	1.0025												1829.68	1.801	0.096	0.0274286	0.0252402		40.82	4.044	225.976	1.15571	3.16695												1666.4	-0.14	0.014	0.00333333	-0.00105591
5739.08	0.56	0.097	0.0277143	0.00275147		42.01	4.169	204.317	1.19114	1.00388												1829.7	1.824	0.097	0.0277143	0.0255625		40.98	4.06	226.466	1.16029	3.17382												1666.42	-0.14	0.012	0.00288889	-0.00105591
5739.1	0.56	0.099	0.0282857	0.00275147		42.17	4.186	204.617	1.196	1.00535												1829.72	1.84	0.098	0.028	0.0257868		41.14	4.076	226.756	1.16486	3.17788												1666.43	-0.14	0.011	0.00266667	-0.00105591
5739.12	0.57	0.1	0.0285714	0.00280061		42.34	4.202	204.927	1.20057	1.00688												1829.73	1.88	0.1	0.0285714	0.0263474		41.3	4.093	227.216	1.16971	3.18433												1666.45	-0.16	0.009	0.00222222	-0.00120675
5739.13	0.59	0.102	0.0291429	0.00289887		42.5	4.218	205.187	1.20514	1.00815												1829.75	1.91	0.102	0.0291429	0.0267678		41.46	4.108	227.746	1.174	3.19176												1666.45	-0.16	0.009	0.00222222	-0.00120675
5739.15	0.61	0.104	0.0297143	0.00299714		42.66	4.234	205.377	1.20971	1.00909												1829.77	1.93	0.104	0.0297143	0.0270481		41.62	4.124	228.286	1.17857	3.19933												1666.52	-0.17	0.004	0.00111111	-0.00128218
5739.17	0.61	0.105	0.03	0.00299714		42.82	4.25	205.587	1.21429	1.01012												1829.78	1.98	0.105	0.03	0.0277488		41.78	4.14	228.846	1.18314	3.20718												1666.53	-0.16	0.004	0.00111111	-0.00120675
5739.18	0.61	0.107	0.0305714	0.00299714		42.98	4.266	205.837	1.21886	1.01135												1829.8	2	0.107	0.0305714	0.0280291		41.94	4.156	229.396	1.18771	3.21488												1666.55	-0.16	0.004	0.00111111	-0.00120675
5739.2	0.63	0.109	0.0311429	0.00309541		43.14	4.282	206.077	1.22343	1.01253												1829.82	2.035	0.109	0.0311429	0.0285196		42.1	4.172	229.959	1.19229	3.22277												1666.57	-0.15	0.006	0.00155556	-0.00113133
5739.22	0.64	0.11	0.0314286	0.00314454		43.3	4.298	206.327	1.228	1.01376												1829.83	2.06	0.11	0.0314286	0.02887		42.26	4.188	230.436	1.19686	3.22946												1666.58	-0.14	0.007	0.00177778	-0.00105591
5739.23	0.66	0.112	0.032	0.00324281		43.46	4.314	206.647	1.23257	1.01533												1829.85	2.09	0.112	0.032	0.0292904		42.42	4.204	230.436	1.20143	3.22946												1666.6	-0.13	0.009	0.00222222	-0.000980488
5739.25	0.66	0.114	0.0325714	0.00324281		43.62	4.33	206.827	1.23714	1.01621												1829.87	2.125	0.114	0.0325714	0.0297809		42.58	4.221	230.896	1.20629	3.2359												1666.62	-0.12	0.011	0.00266667	-0.000905066
5739.27	0.66	0.115	0.0328571	0.00324281		43.78	4.346	207.127	1.24171	1.01769												1829.88	2.14	0.115	0.0328571	0.0299911		42.74	4.236	231.306	1.21057	3.24165												1666.63	-0.12	0.012	0.00288889	-0.000905066
5739.28	0.68	0.117	0.0334286	0.00334107		43.94	4.363	207.387	1.24657	1.01896												1829.9	2.18	0.116	0.0331429	0.0305517		42.91	4.253	231.466	1.21543	3.24389												1666.65	-0.11	0.014	0.00333333	-0.000829644
5739.3	0.69	0.119	0.034	0.00339021		44.1	4.379	207.717	1.25114	1.02058												1829.92	2.2	0.118	0.0337143	0.030832		43.07	4.268	227.596	1.21971	3.18966												1666.67	-0.1	0.016	0.00377778	-0.000754222
5739.32	0.7	0.12	0.0342857	0.00343934		44.26	4.395	207.927	1.25571	1.02162												1829.93	2.23	0.119	0.034	0.0312525		43.23	4.285	225.662	1.22457	3.16255												1666.68	-0.09	0.017	0.004	-0.0006788
5739.33	0.71	0.122	0.0348571	0.00348847		44.42	4.411	208.207	1.26029	1.02299												1829.95	2.28	0.122	0.0348571	0.0319532		43.39	4.301	224.846	1.22914	3.15112												1666.7	-0.09	0.019	0.00444444	-0.0006788
5739.35	0.73	0.124	0.0354286	0.00358674		44.58	4.428	208.437	1.26514	1.02412												1829.97	2.298	0.124	0.0354286	0.0322054		43.55	4.317	224.625	1.23371	3.14802												1666.72	-0.08	0.021	0.00488889	-0.000603377
5739.37	0.74	0.125	0.0357143	0.00363587		44.74	4.443	208.727	1.26943	1.02555												1829.98	2.32	0.125	0.0357143	0.0325138		43.71	4.333	224.812	1.23829	3.15064												1666.73	-0.07	0.022	0.00511111	-0.000527955
5739.38	0.76	0.127	0.0362857	0.00373414		44.9	4.459	208.977	1.274	1.02678												1830	2.36	0.127	0.0362857	0.0330744		43.87	4.349	220.806	1.24286	3.0945												1666.75	-0.07	0.024	0.00555556	-0.000527955
5739.4	0.76	0.129	0.0368571	0.00373414		45.06	4.475	209.287	1.27857	1.0283												1830.02	2.388	0.129	0.0368571	0.0334668		44.03	4.365	219.777	1.24743	3.08008												1666.77	-0.06	0.026	0.006	-0.000452533
5739.42	0.77	0.13	0.0371429	0.00378327		45.22	4.491	209.567	1.28314	1.02967												1830.03	2.419	0.129	0.0368571	0.0339012		44.19	4.382	219.597	1.25229	3.07755												1666.78	-0.05	0.027	0.00622222	-0.000377111
5739.43	0.79	0.132	0.0377143	0.00388154		45.38	4.507	209.787	1.28771	1.03076												1830.05	2.45	0.131	0.0374286	0.0343357		44.35	4.398	219.877	1.25686	3.08148												1666.8	-0.04	0.028	0.00644444	-0.000301689
5739.45	0.8	0.134	0.0382857	0.00393067		45.54	4.523	210.037	1.29229	1.03198												1830.07	2.478	0.133	0.038	0.0347281		44.51	4.414	220.221	1.26143	3.0863												1666.82	-0.03	0.03	0.00688889	-0.000226267
5739.47	0.81	0.135	0.0385714	0.00397981		45.7	4.539	210.277	1.29686	1.03316												1830.08	2.5	0.134	0.0382857	0.0350364		44.67	4.429	220.267	1.26571	3.08694												1666.83	-0.03	0.031	0.00711111	-0.000226267
5739.48	0.82	0.137	0.0391429	0.00402894		45.86	4.555	210.527	1.30143	1.03439												1830.1	2.532	0.136	0.0388571	0.0354849		44.83	4.445	220.938	1.27029	3.09635												1666.85	-0.03	0.033	0.00755556	-0.000226267
5739.5	0.85	0.139	0.0397143	0.00417634		46.02	4.571	210.797	1.306	1.03572												1830.12	2.558	0.138	0.0394286	0.0358492		44.99	4.461	221.678	1.27486	3.10672												1666.87	-0.03	0.034	0.00777778	-0.000226267
5739.52	0.85	0.14	0.04	0.00417634		46.18	4.587	211.077	1.31057	1.03709												1830.13	2.589	0.139	0.0397143	0.0362837		45.15	4.478	222.3	1.27971	3.11544												1666.88	-0.02	0.036	0.00822222	-0.000150844
5739.53	0.86	0.142	0.0405714	0.00422547		46.34	4.603	211.337	1.31514	1.03837												1830.15	2.62	0.141	0.0402857	0.0367181		45.31	4.493	223.086	1.284	3.12645												1666.9	-0.01	0.038	0.00866667	-7.54222e-05
5739.55	0.86	0.144	0.0411429	0.00422547		46.5	4.619	211.6	1.31971	1.03966												1830.17	2.645	0.143	0.0408571	0.0370685		45.47	4.51	224.056	1.28886	3.14005												1666.92	-0.01	0.039	0.00888889	-7.54222e-05
5739.57	0.86	0.145	0.0414286	0.00422547		46.66	4.635	211.877	1.32429	1.04102												1830.18	2.679	0.144	0.0411429	0.037545		45.63	4.526	225.016	1.29343	3.1535												1666.93	-0.01	0.042	0.00955556	-7.54222e-05
5739.58	0.9	0.147	0.042	0.00442201		46.82	4.651	212.197	1.32886	1.0426												1830.2	2.711	0.146	0.0417143	0.0379935		45.79	4.542	225.816	1.298	3.16471												1666.95	0	0.043	0.00977778	0
5739.6	0.91	0.149	0.0425714	0.00447114		46.98	4.667	212.537	1.33343	1.04427												1830.22	2.728	0.148	0.0422857	0.0382317		45.95	4.558	226.626	1.30257	3.17606												1666.97	0.01	0.044	0.01	7.54222e-05
5739.62	0.91	0.15	0.0428571	0.00447114		47.14	4.683	212.897	1.338	1.04604												1830.23	2.759	0.15	0.0428571	0.0386662		46.11	4.573	227.401	1.30686	3.18692												1666.98	0.01	0.047	0.0106667	7.54222e-05
5739.63	0.91	0.152	0.0434286	0.00447114		47.3	4.699	213.207	1.34257	1.04756												1830.25	2.792	0.152	0.0434286	0.0391286		46.27	4.589	227.786	1.31143	3.19232												1667	0.02	0.048	0.0108889	0.000150844
5739.65	0.93	0.154	0.044	0.00456941		47.46	4.715	213.553	1.34714	1.04926												1830.27	2.818	0.154	0.044	0.039493		46.43	4.605	228.312	1.316	3.19969												1667.02	0.02	0.049	0.0111111	0.000150844
5739.67	0.95	0.155	0.0442857	0.00466768		47.62	4.731	213.873	1.35171	1.05083												1830.28	2.84	0.155	0.0442857	0.0398013		46.59	4.621	228.966	1.32057	3.20886												1667.03	0.03	0.051	0.0115556	0.000226267
5739.68	0.96	0.157	0.0448571	0.00471681		47.78	4.747	214.163	1.35629	1.05226												1830.3	2.87	0.156	0.0445714	0.0402218		46.75	4.638	229.736	1.32543	3.21965												1667.05	0.03	0.053	0.012	0.000226267
5739.7	0.96	0.159	0.0454286	0.00471681		47.94	4.763	214.489	1.36086	1.05386												1830.32	2.895	0.158	0.0451429	0.0405721		46.91	4.654	230.436	1.33	3.22946												1667.07	0.04	0.054	0.0122222	0.000301689
5739.72	0.97	0.16	0.0457143	0.00476594		48.1	4.779	214.849	1.36543	1.05563												1830.33	2.929	0.159	0.0454286	0.0410486		47.07	4.669	231.031	1.33429	3.2378												1667.08	0.04	0.056	0.0126667	0.000301689
5739.73	0.99	0.162	0.0462857	0.00486421		48.26	4.795	215.199	1.37	1.05735												1830.35	2.961	0.161	0.046	0.0414971		47.23	4.686	231.766	1.33914	3.2481												1667.1	0.04	0.058	0.0131111	0.000301689
5739.75	1	0.164	0.0468571	0.00491334		48.42	4.812	215.548	1.37486	1.05906												1830.37	2.97	0.162	0.0462857	0.0416232		47.39	4.702	232.466	1.34371	3.25791												1667.12	0.04	0.059	0.0133333	0.000301689
5739.77	1.01	0.165	0.0471429	0.00496248		48.59	4.828	215.927	1.37943	1.06092												1830.38	3	0.164	0.0468571	0.0420437		47.55	4.718	233.096	1.34829	3.26674												1667.13	0.06	0.061	0.0137778	0.000452533
5739.78	1.02	0.167	0.0477143	0.00501161		48.75	4.844	216.237	1.384	1.06245												1830.4	3.032	0.166	0.0474286	0.0424921		47.71	4.734	233.736	1.35286	3.27571												1667.15	0.07	0.063	0.0142222	0.000527955
5739.8	1.03	0.169	0.0482857	0.00506074		48.91	4.859	216.467	1.38829	1.06358												1830.42	3.05	0.168	0.048	0.0427444		47.87	4.749	234.396	1.35714	3.28496												1667.17	0.07	0.064	0.0144444	0.000527955
5739.82	1.03	0.17	0.0485714	0.00506074		49.07	4.875	216.647	1.39286	1.06446												1830.43	3.089	0.169	0.0482857	0.043291		48.03	4.765	234.996	1.36171	3.29336												1667.18	0.07	0.066	0.0148889	0.000527955
5739.83	1.06	0.172	0.0491429	0.00520814		49.23	4.891	216.877	1.39743	1.06559												1830.45	3.121	0.171	0.0488571	0.0437394		48.19	4.782	235.536	1.36657	3.30093												1667.2	0.08	0.068	0.0153333	0.000603377
5739.85	1.07	0.174	0.0497143	0.00525728		49.39	4.906	217.197	1.40171	1.06716												1830.47	3.13	0.172	0.0491429	0.0438656		48.35	4.797	235.896	1.37086	3.30598												1667.22	0.08	0.069	0.0155556	0.000603377
5739.87	1.08	0.175	0.05	0.00530641		49.55	4.923	217.537	1.40657	1.06883												1830.48	3.16	0.174	0.0497143	0.044286		48.51	4.813	236.326	1.37543	3.312												1667.23	0.08	0.072	0.0162222	0.000603377
5739.87	1.09	0.176	0.0502857	0.00535554		49.71	4.939	217.887	1.41114	1.07055												1830.49	3.181	0.175	0.05	0.0445803		48.67	4.829	236.706	1.38	3.31733												1667.25	0.08	0.073	0.0164444	0.000603377
5739.88	1.1	0.177	0.0505714	0.00540468		49.87	4.955	218.247	1.41571	1.07232												1830.5	3.19	0.176	0.0502857	0.0447064		48.83	4.845	237.206	1.38457	3.32434												1667.27	0.09	0.074	0.0166667	0.0006788
5739.92	1.135	0.18	0.0514286	0.00557664		50.03	4.971	218.535	1.42029	1.07374												1830.52	3.21	0.178	0.0508571	0.0449867		48.99	4.861	237.726	1.38914	3.33162												1667.28	0.09	0.076	0.0171111	0.0006788
5739.93	1.16	0.18	0.0514286	0.00569948		50.19	4.987	218.867	1.42486	1.07537												1830.53	3.24	0.179	0.0511429	0.0454072		49.16	4.878	238.166	1.394	3.33779												1667.3	0.1	0.078	0.0175556	0.000754222
5739.95	1.16	0.18	0.0514286	0.00569948		50.35	5.004	219.157	1.42971	1.07679												1830.55	3.28	0.181	0.0517143	0.0459677		49.32	4.894	234.326	1.39857	3.28397												1667.32	0.09	0.079	0.0177778	0.0006788
5739.97	1.16	0.18	0.0514286	0.00569948		50.51	5.02	219.467	1.43429	1.07832												1830.57	3.303	0.183	0.0522857	0.0462901		49.48	4.91	234.326	1.40314	3.28397												1667.33	0.1	0.081	0.0182222	0.000754222
5739.98	1.121	0.179	0.0511429	0.00550786		50.67	5.036	219.817	1.43886	1.08004												1830.58	3.327	0.183	0.0522857	0.0466264		49.64	4.926	234.456	1.40771	3.2858												1667.35	0.11	0.083	0.0186667	0.000829644
5740	1.1	0.177	0.0505714	0.00540468		50.83	5.052	220.077	1.44343	1.08131												1830.6	3.32	0.183	0.0522857	0.0465283		49.8	4.942	234.766	1.41229	3.29014												1667.37	0.11	0.084	0.0188889	0.000829644
5740.02	1.065	0.175	0.05	0.00523271		50.99	5.068	220.396	1.448	1.08288												1830.62	3.32	0.182	0.052	0.0465283		49.96	4.957	235.076	1.41657	3.29449												1667.38	0.11	0.087	0.0195556	0.000829644
5740.03	1.03	0.174	0.0497143	0.00506074		51.15	5.084	220.666	1.45257	1.08421												1830.63	3.31	0.181	0.0517143	0.0463882		50.12	4.973	235.526	1.42114	3.30079												1667.4	0.11	0.088	0.0197778	0.000829644
5740.05	1	0.172	0.0491429	0.00491334		51.31	5.1	220.976	1.45714	1.08573												1830.65	3.29	0.179	0.0511429	0.0461079		50.28	4.99	236.085	1.426	3.30863												1667.42	0.12	0.09	0.0202222	0.000905066
5740.07	0.98	0.171	0.0488571	0.00481508		51.47	5.116	221.286	1.46171	1.08725												1830.67	3.267	0.177	0.0505714	0.0457856		50.44	5.006	236.526	1.43057	3.31481												1667.43	0.12	0.091	0.0204444	0.000905066
5740.08	0.94	0.169	0.0482857	0.00461854		51.63	5.132	221.566	1.46629	1.08863												1830.68	3.233	0.176	0.0502857	0.0453091		50.6	5.023	226.374	1.43543	3.17253												1667.45	0.12	0.093	0.0208889	0.000905066
5740.1	0.92	0.167	0.0477143	0.00452028		51.79	5.148	221.866	1.47086	1.0901												1830.7	3.21	0.175	0.05	0.0449867		50.76	5.039	222.636	1.44	3.12014												1667.47	0.12	0.094	0.0211111	0.000905066
5740.12	0.9	0.166	0.0474286	0.00442201		51.95	5.164	222.146	1.47543	1.09148												1830.72	3.177	0.173	0.0494286	0.0445242		50.92	5.055	218.181	1.44457	3.05771												1667.48	0.13	0.096	0.0215556	0.000980488
5740.13	0.86	0.164	0.0468571	0.00422547		52.11	5.18	222.426	1.48	1.09286												1830.73	3.133	0.172	0.0491429	0.0439076		51.08	5.071	203.957	1.44914	2.85837												1667.5	0.13	0.098	0.022	0.000980488
5740.15	0.81	0.162	0.0462857	0.00397981		52.27	5.196	222.656	1.48457	1.09399												1830.75	3.1	0.17	0.0485714	0.0434451		51.24	5.087	197.153	1.45371	2.76301												1667.52	0.13	0.1	0.0224444	0.000980488
5740.17	0.81	0.161	0.046	0.00397981		52.43	5.212	222.916	1.48914	1.09526												1830.77	3.06	0.168	0.048	0.0428845		51.4	5.103	193.987	1.45829	2.71864												1667.53	0.14	0.102	0.0228889	0.00105591
5740.18	0.77	0.159	0.0454286	0.00378327		52.59	5.228	223.166	1.49371	1.09649												1830.78	3.02	0.166	0.0474286	0.042324		51.56	5.119	191.689	1.46286	2.68644												1667.55	0.14	0.103	0.0231111	0.00105591
5740.2	0.738	0.157	0.0448571	0.00362605		52.75	5.244	223.416	1.49829	1.09772												1830.8	2.98	0.165	0.0471429	0.0417634		51.72	5.135	183.918	1.46743	2.57753												1667.57	0.14	0.105	0.0235556	0.00105591
5740.22	0.72	0.156	0.0445714	0.00353761		52.91	5.26	223.726	1.50286	1.09924												1830.82	2.947	0.163	0.0465714	0.0413009		51.88	5.151	172.822	1.472	2.42202												1667.58	0.15	0.106	0.0237778	0.00113133
5740.23	0.68	0.154	0.044	0.00334107		53.07	5.276	224.066	1.50743	1.10091												1830.83	2.913	0.162	0.0462857	0.0408244		52.04	5.167	168.407	1.47657	2.36015												1667.6	0.15	0.108	0.0242222	0.00113133
5740.25	0.66	0.152	0.0434286	0.00324281		53.23	5.292	224.346	1.512	1.10229												1830.85	2.88	0.16	0.0457143	0.0403619		52.2	5.183	167.107	1.48114	2.34193												1667.62	0.17	0.109	0.0244444	0.00128218
5740.27	0.66	0.15	0.0428571	0.00324281		53.39	5.308	224.68	1.51657	1.10393												1830.87	2.847	0.158	0.0451429	0.0398994		52.36	5.199	166.989	1.48571	2.34028												1667.63	0.16	0.112	0.0251111	0.00120675
5740.28	0.62	0.149	0.0425714	0.00304627		53.55	5.324	225.012	1.52114	1.10556												1830.88	2.803	0.157	0.0448571	0.0392828		52.52	5.215	167.377	1.49029	2.34571												1667.65	0.17	0.113	0.0253333	0.00128218
5740.3	0.61	0.147	0.042	0.00299714		53.71	5.34	225.346	1.52571	1.1072												1830.9	2.78	0.154	0.044	0.0389605		52.68	5.231	168.117	1.49486	2.35609												1667.67	0.18	0.115	0.0257778	0.0013576
5740.32	0.61	0.145	0.0414286	0.00299714		53.87	5.356	225.645	1.53029	1.10867												1830.92	2.75	0.153	0.0437143	0.03854		52.84	5.246	168.997	1.49914	2.36842												1667.68	0.17	0.117	0.0262222	0.00128218
5740.33	0.586	0.144	0.0411429	0.00287922		54.03	5.372	225.965	1.53486	1.11024												1830.93	2.703	0.151	0.0431429	0.0378813		53	5.262	170.152	1.50371	2.3846												1667.7	0.18	0.118	0.0264444	0.0013576
5740.35	0.569	0.142	0.0405714	0.00279569		54.19	5.387	226.268	1.53914	1.11173												1830.95	2.66	0.149	0.0425714	0.0372787		53.16	5.279	171.307	1.50857	2.40079												1667.72	0.18	0.119	0.0266667	0.0013576
5740.37	0.56	0.141	0.0402857	0.00275147		54.35	5.404	226.63	1.544	1.11351												1830.97	2.64	0.147	0.042	0.0369984		53.32	5.295	172.415	1.51314	2.41632												1667.73	0.18	0.121	0.0271111	0.0013576
5740.38	0.53	0.139	0.0397143	0.00260407		54.51	5.419	226.968	1.54829	1.11517												1830.98	2.61	0.146	0.0417143	0.036578		53.48	5.311	173.629	1.51771	2.43333												1667.75	0.18	0.123	0.0275556	0.0013576
5740.4	0.51	0.137	0.0391429	0.0025058		54.67	5.436	227.326	1.55314	1.11693												1831	2.56	0.145	0.0414286	0.0358773		53.64	5.327	174.907	1.52229	2.45124												1667.77	0.18	0.125	0.028	0.0013576
5740.42	0.51	0.136	0.0388571	0.0025058		54.83	5.451	227.658	1.55743	1.11856												1831.02	2.537	0.143	0.0408571	0.0355549		53.8	5.343	176.067	1.52686	2.4675												1667.78	0.18	0.127	0.0284444	0.0013576
5740.43	0.5	0.134	0.0382857	0.00245667		54.99	5.467	227.979	1.562	1.12014												1831.03	2.5	0.142	0.0405714	0.0350364		53.96	5.359	177.237	1.53143	2.4839												1667.8	0.18	0.128	0.0286667	0.0013576
5740.45	0.47	0.132	0.0377143	0.00230927		55.15	5.485	228.286	1.56714	1.12165												1831.05	2.47	0.14	0.04	0.034616		54.12	5.375	178.427	1.536	2.50058												1667.82	0.19	0.129	0.0288889	0.00143302
5740.47	0.47	0.131	0.0374286	0.00230927		55.31	5.501	228.566	1.57171	1.12302												1831.07	2.437	0.138	0.0394286	0.0341535		54.28	5.39	179.527	1.54029	2.51599												1667.83	0.19	0.132	0.0295556	0.00143302
5740.48	0.46	0.129	0.0368571	0.00226014		55.47	5.516	228.856	1.576	1.12445												1831.08	2.4	0.137	0.0391429	0.0336349		54.44	5.406	180.537	1.54486	2.53015												1667.85	0.19	0.133	0.0297778	0.00143302
5740.5	0.44	0.127	0.0362857	0.00216187		55.64	5.532	229.146	1.58057	1.12587												1831.1	2.36	0.135	0.0385714	0.0330744		54.6	5.422	181.437	1.54943	2.54276												1667.87	0.19	0.134	0.03	0.00143302
5740.52	0.43	0.126	0.036	0.00211274		55.8	5.549	229.436	1.58543	1.1273												1831.12	2.327	0.133	0.038	0.0326119		54.76	5.438	182.197	1.554	2.55341												1667.88	0.19	0.136	0.0304444	0.00143302
5740.53	0.41	0.124	0.0354286	0.00201447		55.96	5.565	229.686	1.59	1.12853												1831.13	2.3	0.132	0.0377143	0.0322335		54.92	5.454	182.797	1.55857	2.56182												1667.9	0.19	0.138	0.0308889	0.00143302
5740.55	0.41	0.122	0.0348571	0.00201447		56.12	5.58	229.876	1.59429	1.12946												1831.15	2.27	0.13	0.0371429	0.031813		55.08	5.47	183.227	1.56314	2.56784												1667.92	0.199	0.14	0.0313333	0.0015009
5740.57	0.39	0.12	0.0342857	0.0019162		56.28	5.596	230.246	1.59886	1.13128												1831.17	2.233	0.128	0.0365714	0.0312945		55.24	5.486	183.537	1.56771	2.57219												1667.93	0.22	0.142	0.0317778	0.00165929
5740.58	0.38	0.119	0.034	0.00186707		56.44	5.613	230.526	1.60371	1.13265												1831.18	2.194	0.127	0.0362857	0.0307479		55.4	5.502	183.927	1.57229	2.57766												1667.95	0.21	0.143	0.032	0.00158387
5740.6	0.36	0.118	0.0337143	0.0017688		56.6	5.629	230.804	1.60829	1.13402												1831.2	2.16	0.125	0.0357143	0.0302714		55.56	5.518	184.417	1.57686	2.58452												1667.97	0.22	0.145	0.0324444	0.00165929
5740.62	0.35	0.115	0.0328571	0.00171967		56.76	5.645	231.026	1.61286	1.13511												1831.22	2.134	0.123	0.0351429	0.0299071		55.72	5.534	184.867	1.58143	2.59083												1667.98	0.22	0.146	0.0326667	0.00165929
5740.63	0.347	0.114	0.0325714	0.00170493		56.92	5.661	231.256	1.61743	1.13624												1831.23	2.095	0.122	0.0348571	0.0293605		55.88	5.55	185.399	1.586	2.59828												1668	0.22	0.148	0.0331111	0.00165929
5740.65	0.34	0.113	0.0322857	0.00167054		57.08	5.677	231.416	1.622	1.13703												1831.25	2.062	0.12	0.0342857	0.028898		56.04	5.566	185.837	1.59057	2.60442												1668.02	0.23	0.15	0.0335556	0.00173471
5740.67	0.323	0.11	0.0314286	0.00158701		57.24	5.693	231.586	1.62657	1.13786												1831.27	2.039	0.118	0.0337143	0.0285757		56.21	5.583	184.237	1.59543	2.582												1668.03	0.22	0.151	0.0337778	0.00165929
5740.68	0.31	0.109	0.0311429	0.00152314		57.4	5.709	231.774	1.63114	1.13879												1831.28	2.005	0.117	0.0334286	0.0280992		56.37	5.598	182.057	1.59971	2.55145												1668.05	0.24	0.153	0.0342222	0.00181013
5740.7	0.31	0.108	0.0308571	0.00152314		57.56	5.725	232.006	1.63571	1.13993												1831.3	1.972	0.115	0.0328571	0.0276367		56.53	5.615	178.597	1.60457	2.50296												1668.07	0.24	0.155	0.0346667	0.00181013
5740.72	0.3	0.106	0.0302857	0.001474		57.72	5.741	232.216	1.64029	1.14096												1831.32	1.93	0.113	0.0322857	0.0270481		56.69	5.631	177.477	1.60914	2.48726												1668.08	0.23	0.156	0.0348889	0.00173471
5740.73	0.29	0.104	0.0297143	0.00142487		57.88	5.757	232.446	1.64486	1.14209												1831.33	1.905	0.112	0.032	0.0266977		56.85	5.648	175.763	1.614	2.46324												1668.1	0.23	0.158	0.0353333	0.00173471
5740.75	0.27	0.102	0.0291429	0.0013266		58.04	5.773	232.646	1.64943	1.14307												1831.35	1.872	0.11	0.0314286	0.0262352		57.01	5.664	173.734	1.61857	2.4348												1668.12	0.239	0.16	0.0357778	0.00180259
5740.77	0.26	0.1	0.0285714	0.00127747		58.2	5.789	232.866	1.654	1.14415												1831.37	1.83	0.108	0.0308571	0.0256466		57.17	5.679	171.567	1.62286	2.40444												1668.13	0.245	0.162	0.0362222	0.00184784
5740.78	0.25	0.099	0.0282857	0.00122834		58.36	5.805	233.076	1.65857	1.14518												1831.38	1.815	0.106	0.0302857	0.0254364		57.33	5.695	170.687	1.62743	2.3921												1668.15	0.24	0.163	0.0364444	0.00181013
5740.8	0.25	0.098	0.028	0.00122834		58.52	5.821	233.276	1.66314	1.14617												1831.4	1.782	0.105	0.03	0.0249739		57.49	5.712	170.151	1.63229	2.38459												1668.17	0.25	0.164	0.0366667	0.00188555
5740.82	0.24	0.096	0.0274286	0.0011792		58.68	5.837	233.506	1.66771	1.1473												1831.42	1.749	0.103	0.0294286	0.0245115		57.65	5.728	169.811	1.63686	2.37983												1668.18	0.24	0.166	0.0371111	0.00181013
5740.83	0.23	0.094	0.0268571	0.00113007		58.84	5.853	233.776	1.67229	1.14862												1831.43	1.713	0.102	0.0291429	0.0240069		57.81	5.744	169.631	1.64143	2.3773												1668.2	0.26	0.168	0.0375556	0.00196098
5740.85	0.22	0.093	0.0265714	0.00108094		59	5.869	234.026	1.67686	1.14985												1831.45	1.681	0.1	0.0285714	0.0235585		57.97	5.76	169.627	1.646	2.37725												1668.22	0.26	0.169	0.0377778	0.00196098
5740.87	0.21	0.091	0.026	0.0010318		59.16	5.885	234.266	1.68143	1.15103												1831.47	1.653	0.098	0.028	0.0231661		58.13	5.776	169.627	1.65057	2.37725												1668.23	0.27	0.171	0.0382222	0.0020364
5740.88	0.21	0.089	0.0254286	0.0010318		59.32	5.901	234.566	1.686	1.1525												1831.48	1.615	0.097	0.0277143	0.0226335		58.29	5.792	169.347	1.65514	2.37332												1668.25	0.26	0.173	0.0386667	0.00196098
5740.9	0.21	0.087	0.0248571	0.0010318		59.48	5.917	234.886	1.69057	1.15408												1831.5	1.58	0.095	0.0271429	0.022143		58.45	5.808	169.427	1.65971	2.37444												1668.27	0.27	0.175	0.0391111	0.0020364
5740.92	0.2	0.086	0.0245714	0.000982669		59.64	5.933	235.146	1.69514	1.15535												1831.52	1.549	0.093	0.0265714	0.0217085		58.61	5.824	169.591	1.66429	2.37674												1668.28	0.27	0.176	0.0393333	0.0020364
5740.93	0.2	0.084	0.024	0.000982669		59.8	5.949	235.396	1.69971	1.15658												1831.53	1.515	0.092	0.0262857	0.0212321		58.77	5.84	169.678	1.66886	2.37796												1668.3	0.27	0.178	0.0397778	0.0020364
5740.95	0.17	0.082	0.0234286	0.000835268		59.96	5.965	235.666	1.70429	1.15791												1831.55	1.482	0.09	0.0257143	0.0207696		58.93	5.856	169.683	1.67343	2.37803												1668.32	0.27	0.179	0.04	0.0020364
5740.97	0.17	0.081	0.0231429	0.000835268		60.12	5.981	235.904	1.70886	1.15908												1831.57	1.44	0.088	0.0251429	0.020181		59.09	5.872	169.413	1.678	2.37425												1668.33	0.28	0.181	0.0404444	0.00211182
5740.98	0.16	0.079	0.0225714	0.000786135		60.28	5.997	236.13	1.71343	1.16019												1831.58	1.415	0.087	0.0248571	0.0198306		59.25	5.888	169.373	1.68257	2.37369												1668.35	0.28	0.183	0.0408889	0.00211182
5741	0.16	0.077	0.022	0.000786135		60.44	6.012	236.356	1.71771	1.1613												1831.6	1.382	0.085	0.0242857	0.0193681		59.41	5.904	169.497	1.68714	2.37543												1668.37	0.28	0.185	0.0413333	0.00211182
5741.02	0.15	0.076	0.0217143	0.000737001		60.6	6.028	236.626	1.72229	1.16262												1831.62	1.359	0.083	0.0237143	0.0190458		59.57	5.92	169.768	1.69171	2.37922												1668.38	0.28	0.186	0.0415556	0.00211182
5741.03	0.16	0.074	0.0211429	0.000786135		60.76	6.044	236.886	1.72686	1.1639												1831.63	1.323	0.082	0.0234286	0.0185413		59.73	5.936	170.077	1.69629	2.38355												1668.4	0.28	0.188	0.042	0.00211182
5741.05	0.14	0.072	0.0205714	0.000687868		60.92	6.061	237.269	1.73171	1.16578												1831.65	1.282	0.08	0.0228571	0.0179667		59.89	5.952	170.377	1.70086	2.38776												1668.42	0.28	0.19	0.0424444	0.00211182
5741.07	0.13	0.071	0.0202857	0.000638735		61.08	6.076	237.538	1.736	1.16711												1831.67	1.259	0.078	0.0222857	0.0176443		60.05	5.968	169.767	1.70543	2.37921												1668.43	0.29	0.191	0.0426667	0.00218724
5741.08	0.14	0.069	0.0197143	0.000687868		61.24	6.092	237.842	1.74057	1.1686												1831.68	1.225	0.077	0.022	0.0171678		60.21	5.984	169.987	1.71	2.38229												1668.45	0.29	0.193	0.0431111	0.00218724
5741.1	0.14	0.068	0.0194286	0.000687868		61.4	6.108	238.094	1.74514	1.16984												1831.7	1.192	0.075	0.0214286	0.0167054		60.37	6	170.165	1.71457	2.38479												1668.47	0.28	0.194	0.0433333	0.00211182
5741.12	0.12	0.066	0.0188571	0.000589601		61.56	6.125	238.412	1.75	1.1714												1831.72	1.164	0.073	0.0208571	0.0163129		60.53	6.015	168.849	1.71886	2.36634												1668.48	0.29	0.196	0.0437778	0.00218724
5741.13	0.11	0.064	0.0182857	0.000540468		61.72	6.14	238.67	1.75429	1.17267												1831.73	1.135	0.072	0.0205714	0.0159065		60.69	6.031	168.747	1.72343	2.36491												1668.5	0.29	0.198	0.0442222	0.00218724
5741.15	0.11	0.062	0.0177143	0.000540468		61.88	6.156	238.968	1.75886	1.17413												1831.75	1.1	0.07	0.02	0.015416		60.85	6.047	168.957	1.728	2.36786												1668.52	0.3	0.2	0.0446667	0.00226267
5741.17	0.11	0.061	0.0174286	0.000540468		62.04	6.172	239.207	1.76343	1.17531												1831.77	1.05	0.068	0.0194286	0.0147153		61.01	6.062	169.12	1.73229	2.37014												1668.53	0.29	0.201	0.0448889	0.00218724
5741.18	0.1	0.059	0.0168571	0.000491334		62.2	6.19	239.436	1.76857	1.17643												1831.78	1.02	0.066	0.0188571	0.0142948		61.17	6.079	169.427	1.73714	2.37444												1668.55	0.31	0.203	0.0453333	0.00233809
5741.2	0.09	0.057	0.0162857	0.000442201		62.36	6.205	239.686	1.77286	1.17766												1831.8	1.002	0.065	0.0185714	0.0140426		61.33	6.095	169.757	1.74171	2.37907												1668.57	0.31	0.205	0.0457778	0.00233809
5741.22	0.1	0.056	0.016	0.000491334		62.53	6.222	239.986	1.77771	1.17913												1831.82	0.969	0.063	0.018	0.0135801		61.49	6.111	169.987	1.74629	2.38229												1668.58	0.32	0.206	0.046	0.00241351
5741.23	0.067	0.054	0.0154286	0.000329194		62.69	6.238	240.336	1.78229	1.18085												1831.83	0.933	0.062	0.0177143	0.0130756		61.65	6.127	170.087	1.75086	2.38369												1668.6	0.32	0.208	0.0464444	0.00241351
5741.25	0.06	0.053	0.0151429	0.000294801		62.85	6.254	240.496	1.78686	1.18164												1831.85	0.892	0.06	0.0171429	0.012501		61.81	6.143	169.917	1.75543	2.38131												1668.62	0.32	0.21	0.0468889	0.00241351
5741.27	0.06	0.051	0.0145714	0.000294801		63.01	6.27	240.686	1.79143	1.18257												1831.87	0.869	0.058	0.0165714	0.0121786		61.97	6.159	169.443	1.76	2.37467												1668.63	0.32	0.211	0.0471111	0.00241351
5741.28	0.06	0.049	0.014	0.000294801		63.17	6.286	240.906	1.796	1.18365												1831.88	0.836	0.057	0.0162857	0.0117162		62.13	6.175	169.151	1.76457	2.37058												1668.65	0.32	0.213	0.0475556	0.00241351
5741.3	0.04	0.047	0.0134286	0.000196534		63.33	6.302	241.086	1.80057	1.18454												1831.9	0.804	0.055	0.0157143	0.0112677		62.29	6.191	168.577	1.76914	2.36253												1668.67	0.328	0.215	0.048	0.00247385
5741.32	0.03	0.046	0.0131429	0.0001474		63.49	6.318	241.286	1.80514	1.18552												1831.92	0.765	0.054	0.0154286	0.0107211		62.45	6.207	166.477	1.77371	2.3331												1668.68	0.33	0.216	0.0482222	0.00248893
5741.33	0.05	0.044	0.0125714	0.000245667		63.65	6.334	241.474	1.80971	1.18644												1831.93	0.727	0.052	0.0148571	0.0101886		62.61	6.224	165.877	1.77857	2.32469												1668.7	0.33	0.218	0.0486667	0.00248893
5741.35	0.02	0.042	0.012	9.82669e-05		63.81	6.35	241.726	1.81429	1.18768												1831.95	0.7	0.05	0.0142857	0.00981019		62.77	6.239	165.483	1.78286	2.31917												1668.72	0.338	0.22	0.0491111	0.00254927
5741.37	0.02	0.04	0.0114286	9.82669e-05		63.97	6.366	241.966	1.81886	1.18886												1831.97	0.66	0.048	0.0137143	0.00924961		62.93	6.256	164.691	1.78771	2.30807												1668.73	0.336	0.221	0.0493333	0.00253419
5741.38	0.01	0.039	0.0111429	4.91334e-05		64.13	6.382	242.206	1.82343	1.19004												1831.98	0.637	0.047	0.0134286	0.00892727		63.1	6.273	163.567	1.79257	2.29232												1668.75	0.32	0.223	0.0497778	0.00241351
5741.4	0.01	0.038	0.0108571	4.91334e-05		64.29	6.398	242.396	1.828	1.19097												1832	0.6	0.045	0.0128571	0.00840873		63.26	6.289	163.337	1.79714	2.2891												1668.77	0.33	0.225	0.0502222	0.00248893
5741.42	0.01	0.036	0.0102857	4.91334e-05		64.45	6.414	242.616	1.83257	1.19206												1832.02	0.55	0.043	0.0122857	0.00770801		63.42	6.305	160.017	1.80171	2.24257												1668.77	0.33	0.225	0.0502222	0.00248893
5741.43	0	0.034	0.00971429	0		64.61	6.43	242.826	1.83714	1.19309												1832.03	0.527	0.041	0.0117143	0.00738567		63.58	6.32	159.217	1.806	2.23136												1668.78	0.33	0.226	0.0504444	0.00248893
5741.45	0	0.033	0.00942857	0		64.77	6.446	243.036	1.84171	1.19412												1832.05	0.494	0.04	0.0114286	0.00692319		63.74	6.337	158.839	1.81086	2.22606												1668.83	0.33	0.23	0.0513333	0.00248893
5741.47	-0.01	0.031	0.00885714	-4.91334e-05		64.93	6.463	243.226	1.84657	1.19505												1832.07	0.465	0.039	0.0111429	0.00651677		63.9	6.353	157.928	1.81543	2.21329												1668.85	0.33	0.23	0.0513333	0.00248893
5741.48	-0.03	0.029	0.00828571	-0.0001474		65.09	6.478	243.476	1.85086	1.19628												1832.08	0.42	0.036	0.0102857	0.00588611		64.06	6.368	157.887	1.81971	2.21272												1668.87	0.33	0.229	0.0511111	0.00248893
5741.5	-0.031	0.027	0.00771429	-0.000152314		65.25	6.494	243.706	1.85543	1.19741												1832.1	0.404	0.035	0.01	0.00566188		64.22	6.384	158.017	1.82429	2.21454												1668.88	0.33	0.228	0.0508889	0.00248893
5741.52	-0.03	0.025	0.00714286	-0.0001474		65.41	6.51	243.936	1.86	1.19854												1832.12	0.361	0.034	0.00971429	0.00505925		64.38	6.401	158.118	1.82914	2.21595												1668.9	0.32	0.227	0.0506667	0.00241351
5741.53	-0.04	0.024	0.00685714	-0.000196534		65.57	6.526	244.226	1.86457	1.19997												1832.13	0.329	0.032	0.00914286	0.00461079		64.54	6.417	158.167	1.83371	2.21664												1668.92	0.32	0.224	0.05	0.00241351
5741.55	-0.04	0.023	0.00657143	-0.000196534		65.73	6.542	244.476	1.86914	1.20119												1832.15	0.296	0.03	0.00857143	0.00414831		64.7	6.433	158.175	1.83829	2.21675												1668.93	0.316	0.223	0.0497778	0.00238334
5741.57	-0.04	0.02	0.00571429	-0.000196534		65.89	6.558	244.746	1.87371	1.20252												1832.17	0.256	0.029	0.00828571	0.00358773		64.86	6.449	158.227	1.84286	2.21748												1668.95	0.31	0.222	0.0495556	0.00233809
5741.58	-0.052	0.019	0.00542857	-0.000255494		66.05	6.574	244.996	1.87829	1.20375												1832.18	0.217	0.027	0.00771429	0.00304116		65.02	6.465	158.335	1.84743	2.21899												1668.97	0.29	0.22	0.0491111	0.00218724
5741.6	-0.06	0.018	0.00514286	-0.000294801		66.21	6.59	245.276	1.88286	1.20513												1832.2	0.18	0.025	0.00714286	0.00252262		65.18	6.481	158.444	1.852	2.22052												1668.98	0.28	0.219	0.0488889	0.00211182
5741.62	-0.06	0.016	0.00457143	-0.000294801		66.37	6.606	245.506	1.88743	1.20626												1832.22	0.151	0.023	0.00657143	0.0021162		65.34	6.497	158.327	1.85657	2.21888												1669	0.28	0.218	0.0486667	0.00211182
5741.63	-0.07	0.015	0.00428571	-0.000343934		66.53	6.622	245.736	1.892	1.20739												1832.23	0.117	0.022	0.00628571	0.0016397		65.5	6.513	158.335	1.86114	2.21899												1669.02	0.28	0.215	0.048	0.00211182
5741.65	-0.07	0.013	0.00371429	-0.000343934		66.69	6.638	245.956	1.89657	1.20847												1832.25	0.07	0.02	0.00571429	0.000981019		65.66	6.529	158.227	1.86571	2.21748												1669.03	0.26	0.214	0.0477778	0.00196098
5741.67	-0.086	0.011	0.00314286	-0.000422547		66.85	6.654	246.24	1.90114	1.20986												1832.27	0.03	0.018	0.00514286	0.000420437		65.82	6.545	158.287	1.87029	2.21832												1669.05	0.26	0.212	0.0473333	0.00196098
5741.68	-0.09	0.01	0.00285714	-0.000442201		67.01	6.67	246.5	1.90571	1.21114												1832.28	0	0.016	0.00457143	0		65.98	6.561	158.127	1.87486	2.21608												1669.07	0.25	0.21	0.0468889	0.00188555
5861.4	-0.05	-0.001	-0.000285714	-0.000245667		67.17	6.686	246.736	1.91029	1.2123												1832.3	-0.024	0.015	0.00428571	-0.000336349		66.14	6.577	158.027	1.87943	2.21468												1669.08	0.247	0.209	0.0466667	0.00186293
5861.42	-0.06	-0.001	-0.000285714	-0.000294801		67.33	6.702	247.092	1.91486	1.21405												1832.32	-0.08	0.013	0.00371429	-0.00112116		66.3	6.593	157.857	1.884	2.2123												1669.1	0.24	0.208	0.0464444	0.00181013
5861.43	-0.06	-0.001	-0.000285714	-0.000294801		67.49	6.718	247.366	1.91943	1.21539												1832.33	-0.103	0.012	0.00342857	-0.0014435		66.46	6.609	157.741	1.88857	2.21067												1669.12	0.23	0.205	0.0457778	0.00173471
5861.45	-0.07	-0.001	-0.000285714	-0.000343934		67.65	6.734	247.596	1.924	1.21652												1832.35	-0.14	0.01	0.00285714	-0.00196204		66.62	6.625	157.577	1.89314	2.20837												1669.13	0.23	0.204	0.0455556	0.00173471
5861.47	-0.06	-0.001	-0.000285714	-0.000294801		67.81	6.75	247.842	1.92857	1.21773												1832.36	-0.16	0.009	0.00257143	-0.00224233		66.78	6.64	157.527	1.89743	2.20767												1669.15	0.23	0.203	0.0453333	0.00173471
5861.48	-0.05	-0.001	-0.000285714	-0.000245667		67.97	6.765	248.055	1.93286	1.21878												1841.33	-0.14	-0.001	-0.000285714	-0.00196204		66.94	6.655	157.452	1.90171	2.20662												1669.17	0.23	0.2	0.0446667	0.00173471
5861.5	-0.06	0	0	-0.000294801		68.13	6.781	248.346	1.93743	1.22021												1841.35	-0.13	-0.001	-0.000285714	-0.00182189		67.1	6.672	157.068	1.90657	2.20124												1669.18	0.22	0.199	0.0444444	0.00165929
5861.52	-0.06	0.001	0.000285714	-0.000294801		68.29	6.797	248.616	1.942	1.22154												1841.37	-0.13	-0.001	-0.000285714	-0.00182189		67.26	6.688	157.218	1.91114	2.20334												1669.2	0.22	0.197	0.044	0.00165929
5861.53	-0.04	0.003	0.000857143	-0.000196534		68.45	6.813	248.876	1.94657	1.22281												1841.38	-0.13	-0.001	-0.000285714	-0.00182189		67.42	6.704	157.333	1.91571	2.20495												1669.22	0.22	0.195	0.0435556	0.00165929
5861.55	-0.023	0.005	0.00142857	-0.000113007		68.61	6.829	249.154	1.95114	1.22418												1841.4	-0.13	-0.001	-0.000285714	-0.00182189		67.58	6.721	157.447	1.92057	2.20655												1669.23	0.21	0.194	0.0433333	0.00158387
5861.57	0.007	0.006	0.00171429	3.43934e-05		68.77	6.846	249.467	1.956	1.22572												1841.42	-0.13	-0.001	-0.000285714	-0.00182189		67.74	6.737	157.487	1.92514	2.20711												1669.25	0.2	0.192	0.0428889	0.00150844
5861.58	0.02	0.007	0.002	9.82669e-05		68.93	6.863	249.796	1.96086	1.22733												1841.43	-0.13	0	0	-0.00182189		67.9	6.752	157.567	1.92943	2.20823												1669.27	0.193	0.19	0.0424444	0.00145565
5861.6	0.05	0.009	0.00257143	0.000245667		69.09	6.879	249.996	1.96543	1.22832												1841.45	-0.12	0.001	0.000285714	-0.00168175		68.06	6.768	157.507	1.934	2.20739												1669.28	0.18	0.189	0.0422222	0.0013576
5861.62	0.07	0.011	0.00314286	0.000343934		69.25	6.895	250.206	1.97	1.22935												1841.47	-0.11	0.003	0.000857143	-0.0015416		68.22	6.785	157.567	1.93886	2.20823												1669.3	0.18	0.187	0.0417778	0.0013576
5861.63	0.099	0.013	0.00371429	0.000486421		69.42	6.911	250.396	1.97457	1.23028												1841.48	-0.09	0.004	0.00114286	-0.00126131		68.38	6.8	157.637	1.94314	2.20921												1669.32	0.18	0.185	0.0413333	0.0013576
5861.65	0.11	0.015	0.00428571	0.000540468		69.58	6.927	250.616	1.97914	1.23136												1841.5	-0.04	0.006	0.00171429	-0.000560582		68.54	6.816	157.747	1.94771	2.21075												1669.33	0.18	0.184	0.0411111	0.0013576
5861.67	0.14	0.016	0.00457143	0.000687868		69.74	6.943	250.786	1.98371	1.2322												1841.52	0.02	0.008	0.00228571	0.000280291		68.7	6.832	157.947	1.95229	2.21356												1669.35	0.18	0.183	0.0408889	0.0013576
5861.68	0.15	0.018	0.00514286	0.000737001		69.9	6.959	250.996	1.98829	1.23323												1841.53	0.04	0.009	0.00257143	0.000560582		68.86	6.849	157.433	1.95714	2.20635												1669.37	0.18	0.18	0.0402222	0.0013576
5861.7	0.17	0.019	0.00542857	0.000835268		70.06	6.975	251.256	1.99286	1.23451												1841.55	0.1	0.011	0.00314286	0.00140146		69.02	6.865	151.874	1.96171	2.12845												1669.38	0.177	0.179	0.04	0.00133497
5861.72	0.2	0.021	0.006	0.000982669		70.22	6.991	251.466	1.99743	1.23554												1841.57	0.15	0.013	0.00371429	0.00210218		69.18	6.881	151.748	1.96629	2.12668												1669.4	0.17	0.177	0.0395556	0.00128218
5861.73	0.209	0.023	0.00657143	0.00102689		70.38	7.007	251.676	2.002	1.23657												1841.58	0.17	0.014	0.004	0.00238247		69.34	6.897	151.739	1.97086	2.12655												1669.42	0.153	0.175	0.0391111	0.00115396
5861.75	0.2	0.024	0.00685714	0.000982669		70.54	7.023	251.906	2.00657	1.2377												1841.6	0.23	0.016	0.00457143	0.00322335		69.5	6.913	151.196	1.97543	2.11894												1669.43	0.15	0.174	0.0388889	0.00113133
5861.77	0.22	0.026	0.00742857	0.00108094		70.7	7.039	252.166	2.01114	1.23898												1841.62	0.28	0.018	0.00514286	0.00392408		69.66	6.929	151.228	1.98	2.11939												1669.45	0.16	0.172	0.0384444	0.00120675
5861.78	0.239	0.028	0.008	0.00117429		70.86	7.055	252.366	2.01571	1.23996												1841.63	0.3	0.019	0.00542857	0.00420437		69.82	6.945	151.378	1.98457	2.1215												1669.47	0.15	0.17	0.038	0.00113133
5861.8	0.25	0.03	0.00857143	0.00122834		71.02	7.071	252.586	2.02029	1.24104												1841.65	0.35	0.021	0.006	0.00490509		69.98	6.961	151.429	1.98914	2.12221												1669.48	0.147	0.169	0.0377778	0.00110871
5861.82	0.25	0.031	0.00885714	0.00122834		71.18	7.087	252.816	2.02486	1.24217												1841.67	0.41	0.023	0.00657143	0.00574597		70.15	6.978	151.428	1.994	2.1222												1669.5	0.14	0.167	0.0373333	0.00105591
5861.83	0.259	0.033	0.00942857	0.00127256		71.34	7.102	253.056	2.02914	1.24335												1841.68	0.43	0.024	0.00685714	0.00602626		70.31	6.993	151.338	1.99829	2.12093												1669.52	0.13	0.165	0.0368889	0.000980488
5861.85	0.26	0.035	0.01	0.00127747		71.5	7.119	253.273	2.034	1.24442												1841.7	0.48	0.026	0.00742857	0.00672699		70.47	7.01	151.338	2.00314	2.12093												1669.53	0.14	0.164	0.0366667	0.00105591
5861.87	0.26	0.036	0.0102857	0.00127747		71.66	7.135	253.466	2.03857	1.24537												1841.72	0.53	0.028	0.008	0.00742771		70.63	7.026	151.168	2.00771	2.11855												1669.55	0.14	0.162	0.0362222	0.00105591
5861.88	0.279	0.038	0.0108571	0.00137082		71.82	7.15	253.726	2.04286	1.24664												1841.73	0.54	0.029	0.00828571	0.00756786		70.79	7.042	150.581	2.01229	2.11033												1669.57	0.13	0.16	0.0357778	0.000980488
5861.9	0.296	0.04	0.0114286	0.00145435		71.98	7.166	253.926	2.04743	1.24763												1841.75	0.59	0.031	0.00885714	0.00826859		70.95	7.058	150.088	2.01686	2.10342												1669.58	0.13	0.159	0.0355556	0.000980488
5861.92	0.3	0.041	0.0117143	0.001474		72.14	7.184	254.187	2.05257	1.24891												1841.77	0.64	0.033	0.00942857	0.00896932		71.11	7.074	149.611	2.02143	2.09673												1669.6	0.13	0.157	0.0351111	0.000980488
5861.93	0.309	0.043	0.0122857	0.00151822		72.3	7.199	254.376	2.05686	1.24984												1841.78	0.66	0.034	0.00971429	0.00924961		71.27	7.09	149.13	2.026	2.08999												1669.62	0.13	0.155	0.0346667	0.000980488
5861.95	0.31	0.044	0.0125714	0.00152314		72.46	7.215	254.594	2.06143	1.25091												1841.8	0.7	0.036	0.0102857	0.00981019		71.43	7.106	148.77	2.03057	2.08495												1669.63	0.127	0.154	0.0344444	0.000957862
5861.97	0.31	0.046	0.0131429	0.00152314		72.62	7.23	254.746	2.06571	1.25165												1841.82	0.73	0.038	0.0108571	0.0102306		71.59	7.122	148.42	2.03514	2.08004												1669.65	0.12	0.152	0.034	0.000905066
5861.98	0.32	0.047	0.0134286	0.00157227		72.78	7.247	254.928	2.07057	1.25255												1841.83	0.75	0.039	0.0111429	0.0105109		71.75	7.138	148.032	2.03971	2.0746												1669.67	0.114	0.15	0.0335556	0.000859813
5862	0.33	0.049	0.014	0.0016214		72.94	7.263	255.066	2.07514	1.25323												1841.85	0.81	0.041	0.0117143	0.0113518		71.91	7.154	147.542	2.04429	2.06774												1669.68	0.1	0.149	0.0333333	0.000754222
5862.02	0.34	0.051	0.0145714	0.00167054		73.1	7.279	255.266	2.07971	1.25421												1841.87	0.85	0.043	0.0122857	0.0119124		72.07	7.17	147.262	2.04886	2.06381												1669.7	0.1	0.147	0.0328889	0.000754222
5862.03	0.35	0.053	0.0151429	0.00171967		73.26	7.295	255.436	2.08429	1.25504												1841.88	0.87	0.045	0.0128571	0.0121927		72.23	7.186	146.838	2.05343	2.05787												1669.72	0.09	0.145	0.0324444	0.0006788
5862.05	0.36	0.054	0.0154286	0.0017688		73.42	7.311	255.586	2.08886	1.25578												1841.9	0.9	0.046	0.0131429	0.0126131		72.39	7.202	145.338	2.058	2.03685												1669.73	0.088	0.144	0.0322222	0.000663715
5862.07	0.36	0.056	0.016	0.0017688		73.58	7.326	255.696	2.09314	1.25632												1841.92	0.94	0.048	0.0137143	0.0131737		72.55	7.218	144.504	2.06257	2.02516												1669.75	0.08	0.142	0.0317778	0.000603377
5862.08	0.369	0.058	0.0165714	0.00181302		73.74	7.342	255.746	2.09771	1.25657												1841.93	0.97	0.049	0.014	0.0135941		72.71	7.234	144.184	2.06714	2.02067												1669.77	0.08	0.14	0.0313333	0.000603377
5862.1	0.37	0.06	0.0171429	0.00181794		73.9	7.358	255.814	2.10229	1.2569												1841.95	1.01	0.051	0.0145714	0.0141547		72.87	7.25	143.868	2.07171	2.01625												1669.78	0.08	0.138	0.0308889	0.000603377
5862.12	0.39	0.061	0.0174286	0.0019162		74.06	7.374	255.894	2.10686	1.25729												1841.97	1.05	0.053	0.0151429	0.0147153		73.03	7.266	143.46	2.07629	2.01053												1669.8	0.089	0.137	0.0306667	0.000671257
5862.13	0.409	0.063	0.018	0.00200956		74.22	7.389	256.026	2.11114	1.25794												1841.98	1.07	0.054	0.0154286	0.0149956		73.19	7.282	143.122	2.08086	2.00579												1669.82	0.08	0.135	0.0302222	0.000603377
5862.15	0.416	0.065	0.0185714	0.00204395		74.38	7.406	256.233	2.116	1.25896												1842	1.118	0.056	0.016	0.0156683		73.35	7.298	141.428	2.08543	1.98205												1669.83	0.08	0.134	0.03	0.000603377
5862.17	0.43	0.066	0.0188571	0.00211274		74.54	7.422	256.396	2.12057	1.25976												1842.02	1.15	0.058	0.0165714	0.0161167		73.51	7.314	137.918	2.09	1.93286												1669.85	0.08	0.132	0.0295556	0.000603377
5862.18	0.449	0.068	0.0194286	0.00220609		74.7	7.438	256.51	2.12514	1.26032												1842.03	1.18	0.059	0.0168571	0.0165372		73.67	7.33	137.758	2.09457	1.93062												1669.87	0.08	0.131	0.0293333	0.000603377
5862.2	0.456	0.07	0.02	0.00224048		74.86	7.455	256.666	2.13	1.26109												1842.05	1.22	0.061	0.0174286	0.0170978		73.83	7.346	137.678	2.09914	1.9295												1669.88	0.062	0.129	0.0288889	0.000467618
5862.22	0.463	0.071	0.0202857	0.00227488		75.02	7.472	256.94	2.13486	1.26243												1842.07	1.251	0.063	0.018	0.0175322		73.99	7.362	137.218	2.10371	1.92305												1669.9	0.07	0.127	0.0284444	0.000527955
5862.23	0.47	0.072	0.0205714	0.00230927		75.18	7.487	257.04	2.13914	1.26293												1842.08	1.27	0.064	0.0182857	0.0177985		74.15	7.378	136.918	2.10829	1.91884												1669.92	0.07	0.125	0.028	0.000527955
5862.25	0.476	0.075	0.0214286	0.00233875		75.34	7.503	257.126	2.14371	1.26335												1842.1	1.31	0.066	0.0188571	0.0183591		74.31	7.394	136.858	2.11286	1.918												1669.93	0.058	0.124	0.0277778	0.000437449
5862.27	0.49	0.076	0.0217143	0.00240754		75.5	7.519	257.2	2.14829	1.26371												1842.12	1.34	0.068	0.0194286	0.0187795		74.47	7.41	136.688	2.11743	1.91562												1669.95	0.041	0.122	0.0273333	0.000309231
5862.28	0.508	0.077	0.022	0.00249598		75.66	7.536	257.326	2.15314	1.26433												1842.13	1.36	0.069	0.0197143	0.0190598		74.63	7.424	136.718	2.12143	1.91604												1669.97	0.04	0.12	0.0268889	0.000301689
5862.3	0.51	0.078	0.0222857	0.0025058		75.82	7.552	257.416	2.15771	1.26477												1842.15	1.41	0.071	0.0202857	0.0197605		74.79	7.441	136.888	2.12629	1.91842												1669.98	0.038	0.119	0.0266667	0.000286604
5862.32	0.52	0.08	0.0228571	0.00255494		75.98	7.568	257.526	2.16229	1.26531												1842.17	1.45	0.073	0.0208571	0.0203211		74.95	7.458	137.078	2.13114	1.92109												1670	0.03	0.117	0.0262222	0.000226267
5862.33	0.53	0.082	0.0234286	0.00260407		76.14	7.583	257.696	2.16657	1.26615												1842.18	1.47	0.074	0.0211429	0.0206014		75.11	7.474	137.238	2.13571	1.92333												1670.02	0.03	0.115	0.0257778	0.000226267
5862.35	0.53	0.083	0.0237143	0.00260407		76.3	7.598	257.865	2.17086	1.26698												1842.2	1.51	0.076	0.0217143	0.021162		75.27	7.49	137.128	2.14029	1.92179												1670.03	0.03	0.114	0.0255556	0.000226267
5862.37	0.55	0.085	0.0242857	0.00270234		76.46	7.616	258.026	2.176	1.26777												1842.22	1.54	0.078	0.0222857	0.0215824		75.43	7.506	137.028	2.14486	1.92039												1670.05	0.03	0.113	0.0253333	0.000226267
5862.38	0.56	0.087	0.0248571	0.00275147		76.62	7.632	258.126	2.18057	1.26826												1842.23	1.56	0.08	0.0228571	0.0218627		75.59	7.522	137.018	2.14943	1.92025												1670.07	0.03	0.11	0.0246667	0.000226267
5862.4	0.56	0.089	0.0254286	0.00275147		76.78	7.648	258.216	2.18514	1.2687												1842.25	1.608	0.081	0.0231429	0.0225354		75.75	7.538	137.098	2.154	1.92137												1670.08	0.028	0.108	0.0242222	0.000211182
5862.42	0.57	0.091	0.026	0.00280061		76.94	7.664	258.366	2.18971	1.26944												1842.27	1.63	0.083	0.0237143	0.0228437		75.91	7.554	136.778	2.15857	1.91688												1670.1	0.02	0.107	0.024	0.000150844
5862.43	0.58	0.092	0.0262857	0.00284974		77.11	7.68	258.496	2.19429	1.27008												1842.28	1.64	0.084	0.024	0.0229839		76.07	7.57	136.838	2.16314	1.91772												1670.12	0.024	0.105	0.0235556	0.000181013
5862.45	0.585	0.093	0.0265714	0.00287431		77.27	7.696	258.576	2.19886	1.27047												1842.3	1.69	0.086	0.0245714	0.0236846		76.23	7.586	136.878	2.16771	1.91828												1670.13	0.01	0.104	0.0233333	7.54222e-05
5862.47	0.6	0.095	0.0271429	0.00294801		77.43	7.712	258.706	2.20343	1.27111												1842.32	1.71	0.087	0.0248571	0.0239649		76.39	7.602	136.928	2.17229	1.91899												1670.15	0.019	0.102	0.0228889	0.000143302
5862.48	0.61	0.097	0.0277143	0.00299714		77.59	7.728	258.796	2.208	1.27155												1842.33	1.753	0.09	0.0257143	0.0245675		76.55	7.618	136.868	2.17686	1.91814												1670.17	0.02	0.1	0.0224444	0.000150844
5862.5	0.62	0.098	0.028	0.00304627		77.75	7.744	258.936	2.21257	1.27224												1842.35	1.786	0.091	0.026	0.02503		76.71	7.634	136.828	2.18143	1.91758												1670.18	0.015	0.098	0.022	0.000113133
5862.52	0.63	0.1	0.0285714	0.00309541		77.91	7.76	259.056	2.21714	1.27283												1842.37	1.8	0.092	0.0262857	0.0252262		76.87	7.65	136.778	2.186	1.91688												1670.2	0	0.097	0.0217778	0
5862.53	0.63	0.101	0.0288571	0.00309541		78.07	7.776	259.256	2.22171	1.27381												1842.38	1.82	0.094	0.0268571	0.0255065		77.03	7.666	136.428	2.19057	1.91198												1670.22	-0.01	0.095	0.0213333	-7.54222e-05
5862.55	0.66	0.103	0.0294286	0.00324281		78.23	7.792	259.376	2.22629	1.2744												1842.4	1.86	0.096	0.0274286	0.0260671		77.19	7.682	136.188	2.19514	1.90861												1670.23	-0.02	0.094	0.0211111	-0.000150844
5862.57	0.66	0.105	0.03	0.00324281		78.39	7.808	259.536	2.23086	1.27519												1842.42	1.88	0.097	0.0277143	0.0263474		77.35	7.698	135.868	2.19971	1.90413												1670.25	-0.02	0.092	0.0206667	-0.000150844
5862.58	0.66	0.107	0.0305714	0.00324281		78.55	7.825	259.676	2.23571	1.27588												1842.43	1.92	0.099	0.0282857	0.0269079		77.51	7.714	135.368	2.20429	1.89712												1670.27	-0.016	0.09	0.0202222	-0.000120675
5862.6	0.665	0.108	0.0308571	0.00326737		78.71	7.84	259.816	2.24	1.27657												1842.45	1.95	0.101	0.0288571	0.0273284		77.68	7.731	134.809	2.20914	1.88929												1670.28	-0.02	0.088	0.0197778	-0.000150844
5862.62	0.682	0.11	0.0314286	0.0033509		78.87	7.857	259.916	2.24486	1.27706												1842.47	1.97	0.103	0.0294286	0.0276087		77.84	7.747	134.361	2.21371	1.88301												1670.3	-0.02	0.087	0.0195556	-0.000150844
5862.63	0.69	0.112	0.032	0.00339021		79.03	7.873	260.036	2.24943	1.27765												1842.48	2.02	0.104	0.0297143	0.0283094		78	7.763	133.92	2.21829	1.87683												1670.32	-0.02	0.085	0.0191111	-0.000150844
5862.65	0.715	0.114	0.0325714	0.00351304		79.19	7.889	260.132	2.254	1.27812												1842.5	2.05	0.106	0.0302857	0.0287298		78.16	7.779	133.501	2.22286	1.87096												1670.33	-0.021	0.084	0.0188889	-0.000158387
5862.67	0.722	0.115	0.0328571	0.00354743		79.35	7.904	260.326	2.25829	1.27907												1842.52	2.06	0.107	0.0305714	0.02887		78.32	7.795	133.16	2.22743	1.86618												1670.35	-0.03	0.082	0.0184444	-0.000226267
5862.68	0.73	0.117	0.0334286	0.00358674		79.51	7.921	260.536	2.26314	1.2801												1842.53	2.09	0.11	0.0314286	0.0292904		78.48	7.811	132.822	2.232	1.86144												1670.37	-0.03	0.081	0.0182222	-0.000226267
5862.7	0.755	0.118	0.0337143	0.00370957		79.67	7.937	260.704	2.26771	1.28093												1842.55	2.126	0.111	0.0317143	0.0297949		78.64	7.827	132.458	2.23657	1.85634												1670.38	-0.031	0.079	0.0177778	-0.000233809
5862.72	0.76	0.12	0.0342857	0.00373414		79.83	7.952	260.896	2.272	1.28187												1842.57	2.14	0.112	0.032	0.0299911		78.8	7.843	132.17	2.24114	1.8523												1670.4	-0.048	0.077	0.0173333	-0.000362026
5862.73	0.768	0.122	0.0348571	0.00377345		79.99	7.967	261.066	2.27629	1.28271												1842.58	2.18	0.114	0.0325714	0.0305517		78.96	7.859	131.84	2.24571	1.84768												1670.42	-0.04	0.075	0.0168889	-0.000301689
5862.75	0.77	0.123	0.0351429	0.00378327		80.15	7.984	261.211	2.28114	1.28342												1842.6	2.2	0.115	0.0328571	0.030832		79.12	7.875	130.438	2.25029	1.82803												1670.43	-0.04	0.074	0.0166667	-0.000301689
5862.77	0.793	0.125	0.0357143	0.00389628		80.31	8	261.346	2.28571	1.28408												1842.62	2.22	0.116	0.0331429	0.0311123		79.28	7.891	129.908	2.25486	1.8206												1670.45	-0.04	0.072	0.0162222	-0.000301689
5862.78	0.793	0.127	0.0362857	0.00389628		80.47	8.016	261.491	2.29029	1.28479												1842.63	2.26	0.118	0.0337143	0.0316729		79.44	7.907	129.49	2.25943	1.81474												1670.47	-0.045	0.071	0.016	-0.0003394
5862.8	0.79	0.128	0.0365714	0.00388154		80.63	8.031	261.676	2.29457	1.2857												1842.65	2.3	0.12	0.0342857	0.0322335		79.6	7.923	129.097	2.264	1.80924												1670.48	-0.05	0.069	0.0155556	-0.000377111
5862.82	0.81	0.13	0.0371429	0.00397981		80.79	8.047	261.816	2.29914	1.28639												1842.67	2.32	0.123	0.0351429	0.0325138		79.76	7.939	128.386	2.26857	1.79927												1670.5	-0.05	0.067	0.0151111	-0.000377111
5862.83	0.818	0.132	0.0377143	0.00401911		80.95	8.063	261.992	2.30371	1.28726												1842.68	2.35	0.124	0.0354286	0.0329342		79.92	7.955	127.624	2.27314	1.78859												1670.52	-0.06	0.066	0.0148889	-0.000452533
5862.85	0.84	0.134	0.0382857	0.00412721		81.11	8.079	262.132	2.30829	1.28794												1842.7	2.37	0.126	0.036	0.0332145		80.08	7.971	127.138	2.27771	1.78178												1670.53	-0.061	0.064	0.0144444	-0.000460075
5862.87	0.852	0.135	0.0385714	0.00418617		81.27	8.095	262.305	2.31286	1.28879												1842.72	2.409	0.128	0.0365714	0.0337611		80.24	7.987	126.822	2.28229	1.77735												1670.55	-0.07	0.062	0.014	-0.000527955
5862.88	0.86	0.137	0.0391429	0.00422547		81.43	8.111	262.461	2.31743	1.28956												1842.73	2.43	0.129	0.0368571	0.0340554		80.4	8.003	126.528	2.28686	1.77323												1670.57	-0.07	0.06	0.0135556	-0.000527955
5862.9	0.86	0.138	0.0394286	0.00422547		81.59	8.127	262.542	2.322	1.28996												1842.75	2.46	0.131	0.0374286	0.0344758		80.56	8.019	126.228	2.29143	1.76903												1670.58	-0.07	0.058	0.0131111	-0.000527955
5862.92	0.872	0.14	0.04	0.00428444		81.75	8.143	262.526	2.32657	1.28988												1842.77	2.48	0.132	0.0377143	0.0347561		80.72	8.035	125.798	2.296	1.763												1670.6	-0.07	0.057	0.0128889	-0.000527955
5862.93	0.888	0.142	0.0405714	0.00436305		81.91	8.158	262.593	2.33086	1.29021												1842.78	2.51	0.133	0.038	0.0351765		80.88	8.051	125.448	2.30057	1.7581												1670.62	-0.07	0.056	0.0126667	-0.000527955
5862.95	0.905	0.143	0.0408571	0.00444658		82.07	8.175	262.676	2.33571	1.29062												1842.8	2.54	0.135	0.0385714	0.035597		81.04	8.067	125.158	2.30514	1.75403												1670.63	-0.08	0.054	0.0122222	-0.000603377
5862.97	0.913	0.145	0.0414286	0.00448588		82.23	8.19	262.804	2.34	1.29125												1842.82	2.579	0.137	0.0391429	0.0361435		81.2	8.083	124.828	2.30971	1.74941												1670.65	-0.072	0.052	0.0117778	-0.00054304
5862.98	0.94	0.147	0.042	0.00461854		82.39	8.206	262.9	2.34457	1.29172												1842.83	2.59	0.138	0.0394286	0.0362977		81.36	8.099	124.508	2.31429	1.74492												1670.67	-0.07	0.051	0.0115556	-0.000527955
5863	0.93	0.148	0.0422857	0.00456941		82.55	8.222	263.134	2.34914	1.29287												1842.85	2.63	0.14	0.04	0.0368583		81.52	8.115	123.818	2.31886	1.73525												1670.68	-0.08	0.049	0.0111111	-0.000603377
5863.02	0.951	0.15	0.0428571	0.00467259		82.71	8.24	263.269	2.35429	1.29353												1842.87	2.659	0.142	0.0405714	0.0372647		81.68	8.131	123.228	2.32343	1.72699												1670.7	-0.088	0.047	0.0106667	-0.000663715
5863.03	0.96	0.152	0.0434286	0.00471681		82.87	8.256	263.346	2.35886	1.29391												1842.88	2.686	0.144	0.0411429	0.0376431		81.84	8.147	122.748	2.328	1.72026												1670.72	-0.1	0.045	0.0102222	-0.000754222
5863.05	0.964	0.154	0.044	0.00473646		83.03	8.272	263.356	2.36343	1.29396												1842.9	2.716	0.146	0.0417143	0.0380635		82	8.164	122.156	2.33286	1.71196												1670.73	-0.1	0.043	0.00977778	-0.000754222
5863.07	0.971	0.155	0.0442857	0.00477086		83.19	8.287	263.418	2.36771	1.29426												1842.92	2.73	0.147	0.042	0.0382597		82.16	8.179	120.448	2.33714	1.68803												1670.75	-0.1	0.042	0.00955556	-0.000754222
5863.08	0.987	0.157	0.0448571	0.00484947		83.35	8.304	263.456	2.37257	1.29445												1842.93	2.76	0.149	0.0425714	0.0386802		82.32	8.196	119.798	2.342	1.67892												1670.77	-0.11	0.04	0.00911111	-0.000829644
5863.1	1	0.158	0.0451429	0.00491334		83.51	8.32	263.476	2.37714	1.29455												1842.95	2.803	0.151	0.0431429	0.0392828		82.48	8.212	119.148	2.34657	1.66981												1670.78	-0.12	0.038	0.00866667	-0.000905066
5863.12	1.001	0.16	0.0457143	0.00491826		83.67	8.334	263.426	2.38114	1.2943												1842.97	2.81	0.152	0.0434286	0.0393809		82.64	8.228	118.228	2.35114	1.65691												1670.8	-0.12	0.037	0.00844444	-0.000905066
5863.13	1.02	0.162	0.0462857	0.00501161		83.83	8.351	263.576	2.386	1.29504												1842.98	2.86	0.154	0.044	0.0400816		82.8	8.243	117.438	2.35543	1.64584												1670.82	-0.12	0.036	0.00822222	-0.000905066
5863.15	1.02	0.163	0.0465714	0.00501161		83.99	8.367	263.716	2.39057	1.29573												1843	2.88	0.156	0.0445714	0.0403619		82.96	8.259	116.808	2.36	1.63701												1670.83	-0.12	0.034	0.00777778	-0.000905066
5863.17	1.031	0.165	0.0471429	0.00506566		84.16	8.384	263.706	2.39543	1.29568												1843.02	2.9	0.158	0.0451429	0.0406422		83.12	8.276	106.798	2.36486	1.49673												1670.85	-0.12	0.032	0.00733333	-0.000905066
5863.18	1.05	0.167	0.0477143	0.00515901		84.32	8.4	263.736	2.4	1.29583												1843.03	2.93	0.159	0.0454286	0.0410626		83.28	8.292	104.341	2.36943	1.46229												1670.87	-0.13	0.031	0.00711111	-0.000980488
5863.2	1.064	0.168	0.048	0.0052278		84.48	8.416	263.766	2.40457	1.29597												1843.05	2.96	0.161	0.046	0.0414831		83.44	8.308	103.383	2.374	1.44887												1670.88	-0.13	0.029	0.00666667	-0.000980488
5863.22	1.08	0.17	0.0485714	0.00530641		84.64	8.433	263.806	2.40943	1.29617												1843.07	2.989	0.163	0.0465714	0.0418895		83.6	8.324	102.538	2.37857	1.43702												1670.9	-0.13	0.027	0.00622222	-0.000980488
5863.23	1.08	0.172	0.0491429	0.00530641		84.8	8.448	263.816	2.41371	1.29622												1843.08	3.01	0.164	0.0468571	0.0421838		83.76	8.34	101.735	2.38314	1.42577												1670.92	-0.13	0.025	0.00577778	-0.000980488
5863.25	1.12	0.173	0.0494286	0.00550294		84.96	8.465	263.816	2.41857	1.29622												1843.1	3.04	0.166	0.0474286	0.0426042		83.92	8.356	99.378	2.38771	1.39274												1670.93	-0.141	0.024	0.00555556	-0.00106345
5863.27	1.141	0.175	0.05	0.00560612		85.12	8.481	263.694	2.42314	1.29562												1843.12	3.06	0.168	0.048	0.0428845		84.08	8.371	93.369	2.392	1.30853												1670.95	-0.15	0.022	0.00511111	-0.00113133
5863.27	1.148	0.176	0.0502857	0.00564052		85.28	8.496	263.586	2.42743	1.29509												1843.13	3.09	0.169	0.0482857	0.043305		84.24	8.387	91.209	2.39657	1.27825												1670.97	-0.16	0.021	0.00488889	-0.00120675
5863.28	1.167	0.178	0.0508571	0.00573387		85.44	8.513	263.345	2.43229	1.2939												1843.15	3.12	0.171	0.0488571	0.0437254		84.4	8.404	90.419	2.40143	1.26718												1670.98	-0.16	0.019	0.00444444	-0.00120675
5863.33	1.23	0.181	0.0517143	0.00604341		85.6	8.528	263.156	2.43657	1.29298												1843.17	3.157	0.173	0.0494286	0.044244		84.56	8.42	89.889	2.406	1.25975												1671	-0.168	0.017	0.004	-0.00126709
5863.35	1.244	0.181	0.0517143	0.0061122		85.76	8.545	262.942	2.44143	1.29192												1843.18	3.17	0.174	0.0497143	0.0444261		84.73	8.437	83.874	2.41086	1.17546												1671.02	-0.17	0.016	0.00377778	-0.00128218
5863.37	1.239	0.181	0.0517143	0.00608763		85.92	8.56	262.826	2.44571	1.29135												1843.2	3.19	0.175	0.05	0.0447064		84.89	8.453	82.247	2.41543	1.15266												1671.03	-0.16	0.014	0.00333333	-0.00120675
5863.38	1.223	0.18	0.0514286	0.00600902		86.08	8.576	262.546	2.45029	1.28998												1843.2	3.19	0.175	0.05	0.0447064		85.05	8.469	81.393	2.42	1.14069												1671.05	-0.167	0.012	0.00288889	-0.00125955
5863.4	1.206	0.179	0.0511429	0.00592549		86.24	8.593	262.326	2.45514	1.2889												1843.22	3.227	0.177	0.0505714	0.045225		85.21	8.485	80.599	2.42457	1.12956												1671.07	-0.17	0.01	0.00244444	-0.00128218
5863.42	1.169	0.176	0.0502857	0.0057437		86.4	8.609	261.99	2.45971	1.28725												1843.27	3.29	0.181	0.0517143	0.0461079		85.37	8.501	79.967	2.42914	1.1207												1671.08	-0.17	0.009	0.00222222	-0.00128218
5863.43	1.128	0.175	0.05	0.00554225		86.56	8.624	261.726	2.464	1.28595												1843.28	3.3	0.181	0.0517143	0.046248		85.53	8.517	79.435	2.43371	1.11325												1705.07	-0.09	-0.001	0	-0.0006788
5863.45	1.092	0.174	0.0497143	0.00536537		86.72	8.64	261.506	2.46857	1.28487												1843.3	3.31	0.181	0.0517143	0.0463882		85.69	8.533	78.791	2.43829	1.10422												1705.08	-0.08	-0.001	0	-0.000603377
5863.47	1.039	0.172	0.0491429	0.00510496		86.88	8.657	261.356	2.47343	1.28413												1843.32	3.31	0.18	0.0514286	0.0463882		85.85	8.548	77.169	2.44257	1.08149												1705.1	-0.088	-0.001	0	-0.000663715
5863.48	1.005	0.17	0.0485714	0.00493791		87.04	8.673	261.191	2.478	1.28332												1843.33	3.3	0.179	0.0511429	0.046248		86.01	8.564	75.61	2.44714	1.05964												1705.12	-0.09	-0.001	0	-0.0006788
5863.5	0.96	0.168	0.048	0.00471681		87.2	8.689	261.036	2.48257	1.28256												1843.35	3.26	0.177	0.0505714	0.0456875		86.17	8.58	73.724	2.45171	1.03321												1705.13	-0.1	-0.001	0	-0.000754222
5863.52	0.949	0.166	0.0474286	0.00466276		87.36	8.704	260.901	2.48686	1.2819												1843.37	3.241	0.175	0.05	0.0454212		86.33	8.597	70.219	2.45657	0.984088												1705.15	-0.1	-0.001	0	-0.000754222
5863.53	0.923	0.165	0.0471429	0.00453502		87.52	8.72	260.832	2.49143	1.28156												1843.38	3.21	0.174	0.0497143	0.0449867		86.49	8.613	67.549	2.46114	0.946669												1705.17	-0.1	0	0.000222222	-0.000754222
5863.55	0.882	0.164	0.0468571	0.00433357		87.68	8.736	260.576	2.496	1.2803												1843.4	3.17	0.172	0.0491429	0.0444261		86.65	8.629	65.139	2.46571	0.912894												1705.18	-0.08	0.001	0.000444444	-0.000603377
5863.57	0.849	0.162	0.0462857	0.00417143		87.84	8.753	260.56	2.50086	1.28022												1843.42	3.133	0.17	0.0485714	0.0439076		86.81	8.645	47.079	2.47029	0.659791												1705.2	-0.08	0.002	0.000666667	-0.000603377
5863.58	0.833	0.16	0.0457143	0.00409281		88	8.768	260.216	2.50514	1.27853												1843.43	3.089	0.168	0.048	0.043291		86.97	8.661	38.969	2.47486	0.546133												1705.22	-0.07	0.005	0.00133333	-0.000527955
5863.6	0.808	0.159	0.0454286	0.00396998		88.16	8.784	259.986	2.50971	1.2774												1843.45	3.054	0.167	0.0477143	0.0428005		87.13	8.677	37.309	2.47943	0.522869												1705.23	-0.071	0.005	0.00133333	-0.000535497
5863.62	0.769	0.157	0.0448571	0.00377836		88.32	8.8	259.837	2.51429	1.27667												1843.47	3.013	0.165	0.0471429	0.0422259		87.29	8.693	36.549	2.484	0.512218												1705.25	-0.08	0.007	0.00177778	-0.000603377
5863.63	0.73	0.156	0.0445714	0.00358674		88.48	8.816	259.66	2.51886	1.2758												1843.48	2.979	0.163	0.0465714	0.0417494		87.45	8.709	36.229	2.48857	0.507733												1705.27	-0.05	0.009	0.00222222	-0.000377111
5863.65	0.702	0.154	0.044	0.00344917		88.64	8.832	259.357	2.52343	1.27431												1843.5	2.944	0.162	0.0462857	0.0412589		87.61	8.725	36.049	2.49314	0.505211												1705.28	-0.03	0.011	0.00266667	-0.000226267
5863.67	0.68	0.152	0.0434286	0.00334107		88.8	8.848	259.221	2.528	1.27364												1843.52	2.903	0.16	0.0457143	0.0406843		87.77	8.741	35.959	2.49771	0.503949												1705.3	-0.03	0.012	0.00288889	-0.000226267
5863.68	0.664	0.151	0.0431429	0.00326246		88.96	8.865	258.966	2.53286	1.27239												1843.53	2.88	0.158	0.0451429	0.0403619		87.93	8.757	35.889	2.50229	0.502968												1705.32	-0.02	0.014	0.00333333	-0.000150844
5863.7	0.644	0.15	0.0428571	0.00316419		89.12	8.88	258.712	2.53714	1.27114												1843.55	2.84	0.157	0.0448571	0.0398013		88.09	8.773	35.829	2.50686	0.502128												1705.33	-0.02	0.016	0.00377778	-0.000150844
5863.72	0.62	0.148	0.0422857	0.00304627		89.28	8.896	258.374	2.54171	1.26948												1843.57	2.813	0.155	0.0442857	0.0394229		88.25	8.789	35.719	2.51143	0.500586												1705.35	-0.02	0.017	0.004	-0.000150844
5863.73	0.61	0.146	0.0417143	0.00299714		89.44	8.912	258.062	2.54629	1.26795												1843.58	2.764	0.153	0.0437143	0.0387362		88.41	8.805	35.589	2.516	0.498764												1705.37	-0.015	0.019	0.00444444	-0.000113133
5863.75	0.597	0.145	0.0414286	0.00293327		89.6	8.93	257.726	2.55143	1.2663												1843.6	2.728	0.152	0.0434286	0.0382317		88.57	8.821	35.459	2.52057	0.496942												1705.38	-0.007	0.021	0.00488889	-5.27955e-05
5863.77	0.58	0.143	0.0408571	0.00284974		89.76	8.946	257.336	2.556	1.26438												1843.62	2.72	0.151	0.0431429	0.0381196		88.73	8.837	35.299	2.52514	0.4947												1705.4	0.018	0.022	0.00511111	0.00013576
5863.78	0.56	0.141	0.0402857	0.00275147		89.92	8.96	256.925	2.56	1.26236												1843.63	2.67	0.149	0.0425714	0.0374189		88.89	8.853	34.919	2.52971	0.489374												1705.42	0.02	0.024	0.00555556	0.000150844
5863.8	0.56	0.14	0.04	0.00275147		90.08	8.977	256.486	2.56486	1.2602												1843.65	2.634	0.147	0.042	0.0369143		89.05	8.869	34.749	2.53429	0.486992												1705.43	0.02	0.026	0.006	0.000150844
5863.82	0.55	0.138	0.0394286	0.00270234		90.24	8.993	255.996	2.56943	1.2578												1843.67	2.61	0.146	0.0417143	0.036578		89.21	8.885	34.529	2.53886	0.483909												1705.45	0.028	0.027	0.00622222	0.000211182
5863.83	0.53	0.136	0.0388571	0.00260407		90.4	9.009	255.426	2.574	1.255												1843.68	2.57	0.144	0.0411429	0.0360174		89.37	8.901	34.323	2.54343	0.481022												1705.47	0.03	0.029	0.00666667	0.000226267
5863.85	0.517	0.135	0.0385714	0.0025402		90.56	9.026	254.746	2.57886	1.25165												1843.7	2.518	0.142	0.0405714	0.0352887		89.53	8.917	34.119	2.548	0.478163												1705.48	0.04	0.031	0.00711111	0.000301689
5863.87	0.5	0.133	0.038	0.00245667		90.72	9.041	253.936	2.58314	1.24767												1843.72	2.51	0.14	0.04	0.0351765		89.69	8.933	33.909	2.55257	0.47522												1705.5	0.04	0.032	0.00733333	0.000301689
5863.88	0.494	0.131	0.0374286	0.00242719		90.88	9.058	253.076	2.588	1.24345												1843.73	2.47	0.139	0.0397143	0.034616		89.85	8.949	33.697	2.55714	0.472248												1705.52	0.04	0.034	0.00777778	0.000301689
5863.9	0.46	0.129	0.0368571	0.00226014		91.05	9.074	252.106	2.59257	1.23868												1843.75	2.438	0.137	0.0391429	0.0341675		90.01	8.965	33.539	2.56171	0.470034												1705.53	0.04	0.036	0.00822222	0.000301689
5863.92	0.46	0.128	0.0365714	0.00226014		91.21	9.089	250.866	2.59686	1.23259												1843.77	2.397	0.135	0.0385714	0.0335929		90.17	8.981	33.299	2.56629	0.466671												1705.55	0.06	0.037	0.00844444	0.000452533
5863.93	0.45	0.126	0.036	0.002211		91.37	9.105	249.426	2.60143	1.22552												1843.78	2.37	0.134	0.0382857	0.0332145		90.33	8.997	33.079	2.57086	0.463587												1705.57	0.07	0.039	0.00888889	0.000527955
5863.95	0.45	0.124	0.0354286	0.002211		91.53	9.121	247.906	2.606	1.21805												1843.8	2.329	0.132	0.0377143	0.0326399		90.49	9.013	32.857	2.57543	0.460476												1705.58	0.07	0.041	0.00933333	0.000527955
5863.97	0.431	0.123	0.0351429	0.00211765		91.69	9.137	246.306	2.61057	1.21019												1843.82	2.305	0.13	0.0371429	0.0323036		90.65	9.029	32.678	2.58	0.457968												1705.6	0.078	0.042	0.00955556	0.000588293
5863.98	0.41	0.121	0.0345714	0.00201447		91.85	9.153	244.596	2.61514	1.20178												1843.83	2.261	0.129	0.0368571	0.0316869		90.81	9.045	32.529	2.58457	0.455879												1705.62	0.07	0.044	0.01	0.000527955
5864	0.397	0.12	0.0342857	0.0019506		92.01	9.169	242.746	2.61971	1.19269												1843.85	2.228	0.127	0.0362857	0.0312244		90.97	9.061	32.429	2.58914	0.454478												1705.63	0.08	0.045	0.0102222	0.000603377
5864.02	0.39	0.118	0.0337143	0.0019162		92.17	9.185	240.826	2.62429	1.18326												1843.87	2.195	0.125	0.0357143	0.0307619		91.13	9.077	32.279	2.59371	0.452376												1705.65	0.08	0.047	0.0106667	0.000603377
5864.03	0.377	0.116	0.0331429	0.00185233		92.33	9.202	238.736	2.62914	1.17299												1843.88	2.161	0.124	0.0354286	0.0302855		91.29	9.093	32.179	2.59829	0.450974												1705.67	0.08	0.049	0.0111111	0.000603377
5864.05	0.367	0.115	0.0328571	0.0018032		92.49	9.217	236.226	2.63343	1.16066												1843.9	2.117	0.122	0.0348571	0.0296688		91.45	9.109	32.079	2.60286	0.449573												1705.68	0.09	0.051	0.0115556	0.0006788
5864.07	0.36	0.113	0.0322857	0.0017688		92.65	9.233	233.186	2.638	1.14572												1843.92	2.082	0.12	0.0342857	0.0291783		91.62	9.126	31.989	2.60771	0.448312												1705.7	0.1	0.052	0.0117778	0.000754222
5864.08	0.34	0.111	0.0317143	0.00167054		92.81	9.249	229.896	2.64257	1.12956												1843.93	2.061	0.119	0.034	0.028884		91.78	9.142	31.929	2.61229	0.447471												1705.72	0.09	0.054	0.0122222	0.0006788
5864.1	0.337	0.11	0.0314286	0.0016558		92.97	9.265	226.176	2.64714	1.11128												1843.95	2.029	0.117	0.0334286	0.0284355		91.94	9.158	31.879	2.61686	0.44677												1705.73	0.11	0.056	0.0126667	0.000829644
5864.12	0.32	0.108	0.0308571	0.00157227		93.13	9.282	222.156	2.652	1.09153												1843.97	2.005	0.115	0.0328571	0.0280992		92.1	9.174	31.68	2.62143	0.443981												1705.75	0.102	0.057	0.0128889	0.000769306
5864.13	0.31	0.106	0.0302857	0.00152314		93.29	9.298	217.125	2.65657	1.06681												1843.98	1.961	0.114	0.0325714	0.0274825		92.26	9.189	31.559	2.62571	0.442285												1705.77	0.11	0.059	0.0133333	0.000829644
5864.15	0.307	0.104	0.0297143	0.0015084		93.45	9.315	211.645	2.66143	1.03988												1844	1.938	0.112	0.032	0.0271602		92.42	9.206	31.38	2.63057	0.439777												1705.78	0.11	0.061	0.0137778	0.000829644
5864.17	0.29	0.103	0.0294286	0.00142487		93.61	9.33	205.133	2.66571	1.00789												1844.02	1.92	0.11	0.0314286	0.0269079		92.58	9.222	31.28	2.63514	0.438375												1705.8	0.12	0.062	0.014	0.000905066
5864.18	0.27	0.101	0.0288571	0.0013266		93.77	9.346	196.407	2.67029	0.965015												1844.03	1.871	0.109	0.0311429	0.0262212		92.74	9.238	31.142	2.63971	0.436441												1705.82	0.12	0.064	0.0144444	0.000905066
5864.2	0.267	0.099	0.0282857	0.00131186		93.93	9.363	185.047	2.67514	0.909199												1844.05	1.838	0.107	0.0305714	0.0257588		92.9	9.254	31.02	2.64429	0.434732												1705.83	0.13	0.066	0.0148889	0.000980488
5864.22	0.26	0.098	0.028	0.00127747		94.09	9.379	143.758	2.67971	0.706332												1844.07	1.805	0.105	0.03	0.0252963		93.06	9.27	30.89	2.64886	0.43291												1705.85	0.15	0.067	0.0151111	0.00113133
5864.23	0.25	0.096	0.0274286	0.00122834		94.25	9.396	103.158	2.68457	0.506851												1844.08	1.78	0.104	0.0297143	0.0249459		93.22	9.286	30.733	2.65343	0.430709												1705.87	0.12	0.069	0.0155556	0.000905066
5864.25	0.24	0.094	0.0268571	0.0011792		94.41	9.412	102.893	2.68914	0.505549												1844.1	1.738	0.101	0.0288571	0.0243573		93.38	9.302	30.55	2.658	0.428145												1705.88	0.15	0.071	0.016	0.00113133
5864.27	0.24	0.093	0.0265714	0.0011792		94.57	9.427	103.18	2.69343	0.506959												1844.12	1.705	0.1	0.0285714	0.0238948		93.54	9.318	30.44	2.66257	0.426603												1705.9	0.14	0.072	0.0162222	0.00105591
5864.28	0.224	0.091	0.026	0.00110059		94.73	9.443	103.73	2.698	0.509661												1844.13	1.671	0.099	0.0282857	0.0234183		93.7	9.334	30.29	2.66714	0.424501												1705.92	0.15	0.074	0.0166667	0.00113133
5864.3	0.21	0.09	0.0257143	0.0010318		94.89	9.459	104.388	2.70257	0.512894												1844.15	1.637	0.097	0.0277143	0.0229418		93.86	9.35	30.2	2.67171	0.42324												1705.93	0.14	0.076	0.0171111	0.00105591
5864.32	0.21	0.088	0.0251429	0.0010318		95.05	9.475	105.138	2.70714	0.516579												1844.17	1.602	0.095	0.0271429	0.0224513		94.02	9.366	30.17	2.67629	0.422819												1705.95	0.147	0.077	0.0173333	0.00110871
5864.33	0.21	0.086	0.0245714	0.0010318		95.21	9.491	105.903	2.71171	0.520338												1844.18	1.576	0.094	0.0268571	0.0220869		94.18	9.382	30.11	2.68086	0.421978												1705.97	0.16	0.079	0.0177778	0.00120675
5864.35	0.21	0.085	0.0242857	0.0010318		95.37	9.508	106.718	2.71657	0.524342												1844.2	1.547	0.092	0.0262857	0.0216805		94.34	9.398	30.07	2.68543	0.421418												1705.98	0.17	0.081	0.0182222	0.00128218
5864.37	0.2	0.083	0.0237143	0.000982669		95.53	9.524	107.588	2.72114	0.528617												1844.22	1.505	0.09	0.0257143	0.0210919		94.5	9.414	30.02	2.69	0.420717												1706	0.16	0.082	0.0184444	0.00120675
5864.38	0.19	0.081	0.0231429	0.000933535		95.69	9.539	108.373	2.72543	0.532474												1844.23	1.471	0.089	0.0254286	0.0206154		94.66	9.43	30	2.69457	0.420437												1706.02	0.18	0.084	0.0188889	0.0013576
5864.4	0.18	0.079	0.0225714	0.000884402		95.85	9.556	109.208	2.73029	0.536576												1844.25	1.439	0.087	0.0248571	0.0201669		94.82	9.446	29.99	2.69914	0.420297												1706.03	0.17	0.086	0.0193333	0.00128218
5864.42	0.18	0.078	0.0222857	0.000884402		96.01	9.572	109.938	2.73486	0.540163												1844.27	1.43	0.085	0.0242857	0.0200408		94.98	9.462	29.97	2.70371	0.420016												1706.05	0.17	0.087	0.0195556	0.00128218
5864.43	0.16	0.076	0.0217143	0.000786135		96.17	9.587	110.688	2.73914	0.543848												1844.28	1.39	0.084	0.024	0.0194802		95.14	9.478	29.97	2.70829	0.420016												1706.07	0.17	0.089	0.02	0.00128218
5864.45	0.16	0.074	0.0211429	0.000786135		96.33	9.603	111.428	2.74371	0.547484												1844.3	1.348	0.082	0.0234286	0.0188916		95.3	9.494	30.016	2.71286	0.420661												1706.08	0.18	0.091	0.0204444	0.0013576
5864.47	0.16	0.073	0.0208571	0.000786135		96.49	9.619	112.128	2.74829	0.550923												1844.32	1.315	0.08	0.0228571	0.0184291		95.46	9.51	30.06	2.71743	0.421278												1706.1	0.18	0.092	0.0206667	0.0013576
5864.48	0.15	0.071	0.0202857	0.000737001		96.65	9.636	112.872	2.75314	0.554579												1844.33	1.281	0.079	0.0225714	0.0179526		95.62	9.526	30.02	2.722	0.420717												1706.12	0.18	0.094	0.0211111	0.0013576
5864.5	0.14	0.069	0.0197143	0.000687868		96.81	9.651	113.602	2.75743	0.558166												1844.35	1.249	0.077	0.022	0.0175042		95.78	9.542	29.94	2.72657	0.419596												1706.13	0.18	0.096	0.0215556	0.0013576
5864.52	0.131	0.068	0.0194286	0.000643648		96.97	9.668	114.388	2.76229	0.562027												1844.37	1.24	0.075	0.0214286	0.017378		95.94	9.558	29.91	2.73114	0.419175												1706.15	0.18	0.097	0.0217778	0.0013576
5864.53	0.125	0.066	0.0188571	0.000614168		97.13	9.684	115.118	2.76686	0.565614												1844.38	1.197	0.074	0.0211429	0.0167754		96.1	9.574	29.84	2.73571	0.418194												1706.17	0.2	0.099	0.0222222	0.00150844
5864.55	0.11	0.064	0.0182857	0.000540468		97.29	9.699	115.798	2.77114	0.568955												1844.4	1.148	0.072	0.0205714	0.0160887		96.26	9.59	29.82	2.74029	0.417914												1706.18	0.19	0.101	0.0226667	0.00143302
5864.57	0.11	0.063	0.018	0.000540468		97.45	9.716	116.588	2.776	0.572837												1844.42	1.123	0.07	0.02	0.0157383		96.42	9.606	29.76	2.74486	0.417073												1706.2	0.2	0.102	0.0228889	0.00150844
5864.58	0.11	0.061	0.0174286	0.000540468		97.61	9.732	117.298	2.78057	0.576325												1844.43	1.093	0.069	0.0197143	0.0153179		96.58	9.622	29.74	2.74943	0.416793												1706.22	0.19	0.104	0.0233333	0.00143302
5864.6	0.11	0.06	0.0171429	0.000540468		97.77	9.748	117.968	2.78514	0.579617												1844.45	1.07	0.067	0.0191429	0.0149956		96.74	9.638	29.72	2.754	0.416513												1706.23	0.21	0.106	0.0237778	0.00158387
5864.62	0.1	0.058	0.0165714	0.000491334		97.94	9.764	118.658	2.78971	0.583007												1844.47	1.037	0.065	0.0185714	0.0145331		96.9	9.654	29.72	2.75857	0.416513												1706.25	0.21	0.107	0.024	0.00158387
5864.63	0.1	0.056	0.016	0.000491334		98.1	9.78	119.405	2.79429	0.586678												1844.48	0.993	0.064	0.0182857	0.0139165		97.06	9.67	29.71	2.76314	0.416372												1706.27	0.21	0.109	0.0244444	0.00158387
5864.65	0.098	0.054	0.0154286	0.000481508		98.26	9.796	120.038	2.79886	0.589788												1844.5	0.96	0.062	0.0177143	0.013454		97.22	9.686	29.73	2.76771	0.416653												1706.28	0.22	0.111	0.0248889	0.00165929
5864.67	0.081	0.053	0.0151429	0.000397981		98.42	9.812	120.728	2.80343	0.593178												1844.52	0.927	0.06	0.0171429	0.0129915		97.38	9.702	29.78	2.77229	0.417353												1706.3	0.21	0.112	0.0251111	0.00158387
5864.68	0.07	0.051	0.0145714	0.000343934		98.58	9.828	121.408	2.808	0.596519												1844.53	0.887	0.059	0.0168571	0.0124309		97.54	9.718	29.809	2.77686	0.41776												1706.32	0.22	0.114	0.0255556	0.00165929
5864.7	0.06	0.049	0.014	0.000294801		98.74	9.845	122.122	2.81286	0.600027												1844.55	0.87	0.057	0.0162857	0.0121927		97.7	9.734	29.83	2.78143	0.418054												1706.33	0.22	0.116	0.026	0.00165929
5864.72	0.06	0.048	0.0137143	0.000294801		98.9	9.861	122.688	2.81743	0.602808												1844.57	0.837	0.055	0.0157143	0.0117302		97.86	9.75	29.83	2.786	0.418054												1706.35	0.22	0.117	0.0262222	0.00165929
5864.73	0.06	0.046	0.0131429	0.000294801		99.06	9.877	123.27	2.822	0.605668												1844.58	0.803	0.054	0.0154286	0.0112537		98.02	9.767	29.83	2.79086	0.418054												1706.37	0.22	0.119	0.0266667	0.00165929
5864.75	0.04	0.044	0.0125714	0.000196534		99.22	9.893	123.64	2.82657	0.607486												1844.6	0.76	0.053	0.0151429	0.0106511		98.18	9.782	29.82	2.79514	0.417914												1706.38	0.23	0.121	0.0271111	0.00173471
5864.77	0.03	0.043	0.0122857	0.0001474		99.38	9.908	124.188	2.83086	0.610178												1844.62	0.727	0.051	0.0145714	0.0101886		98.34	9.798	29.78	2.79971	0.417353												1706.4	0.23	0.122	0.0273333	0.00173471
5864.78	0.02	0.041	0.0117143	9.82669e-05		99.54	9.925	124.793	2.83571	0.613151												1844.63	0.693	0.05	0.0142857	0.00971209		98.5	9.814	29.74	2.80429	0.416793												1706.42	0.23	0.124	0.0277778	0.00173471
5864.8	0.02	0.04	0.0114286	9.82669e-05		99.7	9.941	125.396	2.84029	0.616114												1844.65	0.67	0.047	0.0134286	0.00938975		98.67	9.831	29.71	2.80914	0.416372												1706.43	0.23	0.126	0.0282222	0.00173471
5864.82	0.02	0.038	0.0108571	9.82669e-05		99.86	9.957	125.969	2.84486	0.618929												1844.67	0.637	0.045	0.0128571	0.00892727		98.83	9.847	29.66	2.81371	0.415672												1706.45	0.23	0.127	0.0284444	0.00173471
5864.83	0.02	0.036	0.0102857	9.82669e-05		100.02	9.973	126.57	2.84943	0.621882												1844.68	0.603	0.044	0.0125714	0.00845078		98.99	9.863	29.641	2.81829	0.415405												1706.47	0.23	0.129	0.0288889	0.00173471
5864.85	0.018	0.034	0.00971429	8.84402e-05		100.18	9.988	127.108	2.85371	0.624525												1844.7	0.56	0.042	0.012	0.00784815		99.15	9.879	29.63	2.82286	0.415251												1706.48	0.23	0.131	0.0293333	0.00173471
5864.87	0	0.033	0.00942857	0		100.34	10.004	127.618	2.85829	0.627031												1844.72	0.527	0.04	0.0114286	0.00738567		99.31	9.895	29.58	2.82743	0.414551												1706.5	0.23	0.132	0.0295556	0.00173471
5864.88	0	0.031	0.00885714	0		100.5	10.021	128.136	2.86314	0.629576												1844.73	0.493	0.039	0.0111429	0.00690918		99.47	9.911	29.422	2.832	0.412336												1706.52	0.23	0.134	0.03	0.00173471
5864.9	-0.01	0.029	0.00828571	-4.91334e-05		100.66	10.037	128.666	2.86771	0.63218												1844.75	0.46	0.037	0.0105714	0.0064467		99.63	9.927	29.28	2.83657	0.410346												1706.53	0.23	0.134	0.03	0.00173471
5864.92	-0.02	0.028	0.008	-9.82669e-05		100.82	10.053	129.143	2.87229	0.634524												1844.77	0.433	0.035	0.01	0.0060683		99.79	9.943	29.18	2.84114	0.408945												1706.55	0.236	0.136	0.0304444	0.00177996
5864.93	-0.03	0.026	0.00742857	-0.0001474		100.98	10.069	129.678	2.87686	0.637152												1844.78	0.4	0.034	0.00971429	0.00560582		99.95	9.959	28.98	2.84571	0.406142												1706.57	0.25	0.138	0.0308889	0.00188555
5864.95	-0.03	0.024	0.00685714	-0.0001474		101.14	10.084	130.128	2.88114	0.639364												1844.8	0.36	0.032	0.00914286	0.00504524		100.11	9.975	28.793	2.85029	0.403521												1706.58	0.24	0.139	0.0311111	0.00181013
5864.97	-0.039	0.023	0.00657143	-0.00019162		101.3	10.1	130.618	2.88571	0.641771												1844.82	0.333	0.03	0.00857143	0.00466685		100.27	9.991	28.633	2.85486	0.401279												1706.6	0.26	0.141	0.0315556	0.00196098
5864.98	-0.04	0.021	0.006	-0.000196534		101.46	10.115	131.056	2.89	0.643923												1844.83	0.303	0.029	0.00828571	0.00424641		100.43	10.007	28.57	2.85943	0.400396												1706.62	0.25	0.143	0.032	0.00188555
5865	-0.04	0.019	0.00542857	-0.000196534		101.62	10.131	131.486	2.89457	0.646036												1844.85	0.26	0.027	0.00771429	0.00364378		100.59	10.023	28.12	2.864	0.394089												1706.63	0.25	0.144	0.0322222	0.00188555
5865.02	-0.04	0.018	0.00514286	-0.000196534		101.78	10.147	131.856	2.89914	0.647854												1844.87	0.22	0.025	0.00714286	0.0030832		100.75	10.039	27.93	2.86857	0.391427												1706.65	0.25	0.146	0.0326667	0.00188555
5865.03	-0.06	0.016	0.00457143	-0.000294801		101.94	10.163	132.156	2.90371	0.649328												1844.88	0.183	0.024	0.00685714	0.00256466		100.91	10.055	27.78	2.87314	0.389324												1706.67	0.25	0.148	0.0331111	0.00188555
5865.05	-0.058	0.014	0.004	-0.000284974		102.1	10.18	132.347	2.90857	0.650266												1844.9	0.15	0.022	0.00628571	0.00210218		101.07	10.071	27.67	2.87771	0.387783												1706.68	0.26	0.149	0.0333333	0.00196098
5865.07	-0.06	0.013	0.00371429	-0.000294801		102.26	10.196	132.584	2.91314	0.651431												1844.92	0.107	0.02	0.00571429	0.00149956		101.23	10.087	27.43	2.88229	0.384419												1706.7	0.27	0.151	0.0337778	0.0020364
5865.08	-0.08	0.011	0.00314286	-0.000393067		102.42	10.211	132.734	2.91743	0.652168												1844.93	0.077	0.019	0.00542857	0.00107912		101.39	10.103	27.29	2.88686	0.382457												1706.72	0.27	0.153	0.0342222	0.0020364
5865.09	-0.08	0.01	0.00285714	-0.000393067		102.58	10.227	132.814	2.922	0.652561												1844.95	0.05	0.017	0.00485714	0.000700728		101.55	10.119	27.22	2.89143	0.381476												1706.73	0.27	0.154	0.0344444	0.0020364
5865.1	-0.09	0.009	0.00257143	-0.000442201		102.74	10.243	132.878	2.92657	0.652875												1844.97	0	0.015	0.00428571	0		101.71	10.135	27.18	2.896	0.380916												1706.75	0.28	0.156	0.0348889	0.00211182
5865.17	-0.14	0.004	0.00114286	-0.000687868		102.9	10.26	133.118	2.93143	0.654054												1844.98	-0.027	0.014	0.004	-0.000378393		101.87	10.151	27.12	2.90057	0.380075												1706.77	0.28	0.158	0.0353333	0.00211182
5865.18	-0.15	0.004	0.00114286	-0.000737001		103.06	10.276	133.374	2.936	0.655312												1845	-0.07	0.012	0.00342857	-0.000981019		102.03	10.167	26.98	2.90514	0.378113												1706.78	0.28	0.159	0.0355556	0.00211182
5865.2	-0.15	0.005	0.00142857	-0.000737001		103.22	10.292	133.648	2.94057	0.656658												1845.02	-0.103	0.011	0.00314286	-0.0014435		102.19	10.183	26.91	2.90971	0.377132												1706.8	0.28	0.161	0.036	0.00211182
5865.22	-0.14	0.006	0.00171429	-0.000687868		103.38	10.309	133.928	2.94543	0.658034												1845.03	-0.13	0.009	0.00257143	-0.00182189		102.35	10.199	26.89	2.91429	0.376851												1706.82	0.28	0.163	0.0364444	0.00211182
5865.23	-0.13	0.008	0.00228571	-0.000638735		103.54	10.325	134.278	2.95	0.659754												1845.04	-0.15	0.008	0.00228571	-0.00210218		102.51	10.215	26.84	2.91886	0.376151												1706.83	0.28	0.164	0.0366667	0.00211182
5865.25	-0.09	0.01	0.00285714	-0.000442201		103.7	10.341	134.618	2.95457	0.661424												1845.05	-0.17	0.007	0.002	-0.00238247		102.67	10.231	26.77	2.92343	0.37517												1706.85	0.28	0.167	0.0373333	0.00211182
5865.27	-0.07	0.011	0.00314286	-0.000343934		103.86	10.356	134.888	2.95886	0.662751												1845.07	-0.213	0.006	0.00171429	-0.0029851		102.83	10.247	26.525	2.928	0.371736												1706.87	0.28	0.169	0.0377778	0.00211182
5865.28	-0.04	0.013	0.00371429	-0.000196534		104.02	10.373	135.158	2.96371	0.664078												1845.12	-0.316	0.001	0.000285714	-0.0044286		102.99	10.263	26.01	2.93257	0.364519												1706.88	0.28	0.17	0.038	0.00211182
5865.3	-0.04	0.015	0.00428571	-0.000196534		104.18	10.389	135.458	2.96829	0.665552												1845.13	-0.322	0.001	0.000285714	-0.00451269		103.15	10.279	25.72	2.93714	0.360454												1706.9	0.28	0.172	0.0384444	0.00211182
5865.32	-0.02	0.016	0.00457143	-9.82669e-05		104.34	10.405	135.748	2.97286	0.666976												1845.15	-0.339	0.002	0.000571429	-0.00475093		103.31	10.295	25.57	2.94171	0.358352												1706.92	0.29	0.174	0.0388889	0.00218724
5865.33	0.01	0.018	0.00514286	4.91334e-05		104.5	10.421	136.038	2.97743	0.668401												1845.17	-0.34	0.003	0.000857143	-0.00476495		103.47	10.311	25.46	2.94629	0.356811												1706.93	0.29	0.175	0.0391111	0.00218724
5865.35	0.02	0.02	0.00571429	9.82669e-05		104.66	10.437	136.328	2.982	0.669826												1845.18	-0.31	0.005	0.00142857	-0.00434451		103.63	10.327	25.38	2.95086	0.355689												1706.95	0.29	0.177	0.0395556	0.00218724
5865.37	0.04	0.021	0.006	0.000196534		104.82	10.452	136.668	2.98629	0.671497												1845.2	-0.292	0.006	0.00171429	-0.00409225		103.79	10.343	25.3	2.95543	0.354568												1706.97	0.29	0.179	0.04	0.00218724
5865.38	0.06	0.023	0.00657143	0.000294801		104.99	10.469	136.978	2.99114	0.67302												1845.22	-0.243	0.008	0.00228571	-0.00340554		103.95	10.359	25.198	2.96	0.353139												1706.98	0.29	0.18	0.0402222	0.00218724
5865.4	0.07	0.025	0.00714286	0.000343934		105.15	10.486	137.318	2.996	0.67469												1845.23	-0.195	0.009	0.00257143	-0.00273284		104.11	10.375	25.129	2.96457	0.352172												1707	0.3	0.182	0.0406667	0.00226267
5865.42	0.08	0.026	0.00742857	0.000393067		105.31	10.501	137.658	3.00029	0.676361												1845.25	-0.15	0.011	0.00314286	-0.00210218		104.27	10.391	24.949	2.96914	0.349649												1707.02	0.3	0.184	0.0411111	0.00226267
5865.43	0.11	0.028	0.008	0.000540468		105.47	10.517	137.978	3.00486	0.677933												1845.27	-0.107	0.013	0.00371429	-0.00149956		104.43	10.407	24.828	2.97371	0.347953												1707.03	0.3	0.186	0.0415556	0.00226267
5865.45	0.13	0.03	0.00857143	0.000638735		105.63	10.532	138.278	3.00914	0.679407												1845.28	-0.063	0.014	0.004	-0.000882917		104.59	10.423	24.69	2.97829	0.346019												1707.05	0.29	0.187	0.0417778	0.00218724
5865.47	0.15	0.031	0.00885714	0.000737001		105.79	10.549	138.488	3.014	0.680439												1845.3	-0.013	0.016	0.00457143	-0.000182189		104.75	10.439	24.549	2.98286	0.344043												1707.07	0.31	0.189	0.0422222	0.00233809
5865.48	0.16	0.033	0.00942857	0.000786135		105.95	10.565	138.728	3.01857	0.681618												1845.32	0.037	0.018	0.00514286	0.000518539		104.91	10.456	24.48	2.98771	0.343076												1707.08	0.31	0.19	0.0424444	0.00233809
5865.5	0.17	0.035	0.01	0.000835268		106.11	10.58	138.938	3.02286	0.68265												1845.33	0.085	0.019	0.00542857	0.00119124		105.07	10.471	24.38	2.992	0.341675												1707.1	0.31	0.192	0.0428889	0.00233809
5865.52	0.17	0.036	0.0102857	0.000835268		106.27	10.596	139.178	3.02743	0.683829												1845.35	0.118	0.021	0.006	0.00165372		105.23	10.488	24.31	2.99686	0.340694												1707.12	0.31	0.194	0.0433333	0.00233809
5865.53	0.18	0.038	0.0108571	0.000884402		106.43	10.614	139.418	3.03257	0.685008												1845.37	0.167	0.023	0.00657143	0.00234043		105.39	10.504	24.21	3.00143	0.339292												1707.13	0.32	0.195	0.0435556	0.00241351
5865.55	0.21	0.04	0.0114286	0.0010318		106.59	10.629	139.638	3.03686	0.686089												1845.38	0.205	0.024	0.00685714	0.00287298		105.56	10.52	23.96	3.006	0.335789												1707.15	0.32	0.197	0.044	0.00241351
5865.57	0.21	0.041	0.0117143	0.0010318		106.75	10.645	139.948	3.04143	0.687613												1845.4	0.25	0.026	0.00742857	0.00350364		105.65	10.529	23.811	3.00857	0.333701												1707.17	0.32	0.199	0.0444444	0.00241351
5865.58	0.21	0.043	0.0122857	0.0010318		106.91	10.662	140.315	3.04629	0.689416												1845.42	0.287	0.028	0.008	0.00402218																		1707.18	0.32	0.2	0.0446667	0.00241351
5865.6	0.21	0.045	0.0128571	0.0010318		107.07	10.678	140.55	3.05086	0.69057												1845.43	0.335	0.029	0.00828571	0.00469488																		1707.2	0.33	0.202	0.0451111	0.00248893
5865.62	0.22	0.046	0.0131429	0.00108094		107.23	10.694	140.82	3.05543	0.691897												1845.45	0.37	0.031	0.00885714	0.00518539																		1707.22	0.33	0.204	0.0455556	0.00248893
5865.63	0.24	0.048	0.0137143	0.0011792		107.39	10.71	140.99	3.06	0.692732												1845.47	0.411	0.033	0.00942857	0.00575998																		1707.23	0.33	0.205	0.0457778	0.00248893
5865.65	0.22	0.05	0.0142857	0.00108094		107.55	10.726	141.154	3.06457	0.693538												1845.48	0.455	0.034	0.00971429	0.00637662																		1707.25	0.33	0.207	0.0462222	0.00248893
5865.67	0.27	0.051	0.0145714	0.0013266		107.71	10.742	141.228	3.06914	0.693902												1845.5	0.488	0.036	0.0102857	0.0068391																		1707.27	0.33	0.209	0.0466667	0.00248893
5865.68	0.31	0.053	0.0151429	0.00152314		107.87	10.758	141.323	3.07371	0.694368												1845.52	0.53	0.038	0.0108571	0.00742771																		1707.28	0.33	0.21	0.0468889	0.00248893
5865.7	0.2	0.055	0.0157143	0.000982669		108.03	10.774	141.408	3.07829	0.694786												1845.53	0.59	0.04	0.0114286	0.00826859																		1707.3	0.33	0.212	0.0473333	0.00248893
5865.72	0.3	0.056	0.016	0.001474		108.19	10.79	141.488	3.08286	0.695179												1845.55	0.608	0.041	0.0117143	0.00852085																		1707.32	0.33	0.214	0.0477778	0.00248893
5865.73	0.24	0.058	0.0165714	0.0011792		108.35	10.805	141.507	3.08714	0.695272												1845.57	0.641	0.043	0.0122857	0.00898333																		1707.33	0.33	0.215	0.048	0.00248893
5865.75	0.3	0.06	0.0171429	0.001474		108.51	10.821	141.582	3.09171	0.695641												1845.58	0.685	0.044	0.0125714	0.00959997																		1707.35	0.34	0.217	0.0484444	0.00256435
5865.77	0.29	0.061	0.0174286	0.00142487		108.67	10.838	141.628	3.09657	0.695867												1845.6	0.718	0.046	0.0131429	0.0100625																		1707.37	0.33	0.219	0.0488889	0.00248893
5865.78	0.31	0.063	0.018	0.00152314		108.83	10.854	141.608	3.10114	0.695769												1845.62	0.757	0.048	0.0137143	0.010609																		1707.38	0.34	0.221	0.0493333	0.00256435
5865.8	0.27	0.064	0.0182857	0.0013266		108.99	10.87	141.548	3.10571	0.695474												1845.63	0.795	0.049	0.014	0.0111416																		1707.4	0.33	0.222	0.0495556	0.00248893
5865.82	0.25	0.066	0.0188571	0.00122834		109.15	10.886	141.518	3.11029	0.695326												1845.65	0.83	0.051	0.0145714	0.0116321																		1707.42	0.34	0.224	0.05	0.00256435
5865.83	0.33	0.068	0.0194286	0.0016214		109.31	10.901	141.478	3.11457	0.69513												1845.67	0.857	0.053	0.0151429	0.0120105																		1707.43	0.34	0.225	0.0502222	0.00256435
5865.85	0.33	0.069	0.0197143	0.0016214		109.47	10.918	141.448	3.11943	0.694983												1845.68	0.897	0.054	0.0154286	0.0125711																		1707.43	0.34	0.225	0.0502222	0.00256435
5865.87	0.31	0.071	0.0202857	0.00152314		109.63	10.934	141.568	3.124	0.695572												1845.7	0.94	0.056	0.016	0.0131737																		1707.45	0.35	0.227	0.0506667	0.00263978
5865.88	0.38	0.073	0.0208571	0.00186707		109.79	10.95	141.738	3.12857	0.696407												1845.72	0.977	0.058	0.0165714	0.0136922																		1707.47	0.35	0.229	0.0511111	0.00263978
5865.9	0.35	0.074	0.0211429	0.00171967		109.95	10.966	141.928	3.13314	0.697341												1845.73	1.005	0.059	0.0168571	0.0140846																		1707.52	0.33	0.231	0.0515556	0.00248893
5865.92	0.33	0.076	0.0217143	0.0016214		110.11	10.982	142.048	3.13771	0.697931												1845.75	1.04	0.061	0.0174286	0.0145751																		1707.53	0.33	0.231	0.0515556	0.00248893
5865.93	0.4	0.077	0.022	0.00196534		110.27	10.998	142.138	3.14229	0.698373												1845.77	1.077	0.063	0.018	0.0150937																		1707.55	0.34	0.23	0.0513333	0.00256435
5865.95	0.37	0.079	0.0225714	0.00181794		110.43	11.014	142.278	3.14686	0.699061												1845.78	1.115	0.064	0.0182857	0.0156262																		1707.57	0.33	0.228	0.0508889	0.00248893
5865.97	0.37	0.081	0.0231429	0.00181794		110.59	11.03	142.378	3.15143	0.699552												1845.8	1.15	0.066	0.0188571	0.0161167																		1707.58	0.33	0.226	0.0504444	0.00248893
5865.98	0.4	0.083	0.0237143	0.00196534		110.75	11.046	142.378	3.156	0.699552												1845.82	1.18	0.067	0.0191429	0.0165372																		1707.6	0.33	0.225	0.0502222	0.00248893
5866	0.43	0.084	0.024	0.00211274		110.91	11.062	142.368	3.16057	0.699503												1845.83	1.204	0.069	0.0197143	0.0168735																		1707.62	0.328	0.223	0.0497778	0.00247385
5866.02	0.4	0.086	0.0245714	0.00196534		111.07	11.077	142.388	3.16486	0.699601												1845.85	1.246	0.071	0.0202857	0.0174621																		1707.63	0.32	0.222	0.0495556	0.00241351
5866.03	0.5	0.088	0.0251429	0.00245667		111.23	11.094	142.428	3.16971	0.699798												1845.87	1.29	0.073	0.0208571	0.0180788																		1707.65	0.31	0.22	0.0491111	0.00233809
5866.05	0.47	0.089	0.0254286	0.00230927		111.39	11.11	142.438	3.17429	0.699847												1845.88	1.311	0.074	0.0211429	0.0183731																		1707.67	0.3	0.219	0.0488889	0.00226267
5866.07	0.45	0.091	0.026	0.002211		111.55	11.126	142.488	3.17886	0.700092												1845.9	1.34	0.076	0.0217143	0.0187795																		1707.68	0.3	0.218	0.0486667	0.00226267
5866.08	0.46	0.093	0.0265714	0.00226014		111.71	11.141	142.558	3.18314	0.700436												1845.92	1.38	0.078	0.0222857	0.0193401																		1707.7	0.29	0.216	0.0482222	0.00218724
5866.1	0.46	0.094	0.0268571	0.00226014		111.88	11.157	142.608	3.18771	0.700682												1845.93	1.413	0.08	0.0228571	0.0198026																		1707.72	0.28	0.214	0.0477778	0.00211182
5866.12	0.5	0.095	0.0271429	0.00245667		112.04	11.173	142.648	3.19229	0.700879												1845.95	1.446	0.081	0.0231429	0.020265																		1707.73	0.28	0.212	0.0473333	0.00211182
5866.13	0.53	0.097	0.0277143	0.00260407		112.2	11.189	142.718	3.19686	0.701222												1845.97	1.49	0.083	0.0237143	0.0208817																		1707.75	0.27	0.211	0.0471111	0.0020364
5866.15	0.56	0.098	0.028	0.00275147		112.36	11.205	142.698	3.20143	0.701124												1845.98	1.53	0.085	0.0242857	0.0214423																		1707.77	0.26	0.209	0.0466667	0.00196098
5866.17	0.51	0.1	0.0285714	0.0025058		112.52	11.221	142.728	3.206	0.701272												1846	1.546	0.086	0.0245714	0.0216665																		1707.78	0.25	0.208	0.0464444	0.00188555
5866.18	0.57	0.102	0.0291429	0.00280061		112.68	11.238	142.66	3.21086	0.700938												1846.02	1.575	0.087	0.0248571	0.0220729																		1707.8	0.23	0.206	0.046	0.00173471
5866.2	0.57	0.103	0.0294286	0.00280061		112.84	11.254	142.578	3.21543	0.700535												1846.03	1.613	0.089	0.0254286	0.0226055																		1707.82	0.23	0.204	0.0455556	0.00173471
5866.22	0.58	0.105	0.03	0.00284974		113	11.271	142.432	3.22029	0.699817												1846.05	1.64	0.091	0.026	0.0229839																		1707.83	0.23	0.202	0.0451111	0.00173471
5866.23	0.61	0.108	0.0308571	0.00299714		113.16	11.287	142.268	3.22486	0.699011												1846.07	1.674	0.093	0.0265714	0.0234604																		1707.85	0.23	0.201	0.0448889	0.00173471
5866.25	0.61	0.109	0.0311429	0.00299714		113.32	11.302	142.168	3.22914	0.69852												1846.08	1.703	0.094	0.0268571	0.0238668																		1707.87	0.23	0.199	0.0444444	0.00173471
5866.27	0.57	0.111	0.0317143	0.00280061		113.48	11.318	142.078	3.23371	0.698078												1846.1	1.73	0.096	0.0274286	0.0242452																		1707.88	0.23	0.198	0.0442222	0.00173471
5866.28	0.62	0.113	0.0322857	0.00304627		113.64	11.334	141.978	3.23829	0.697587												1846.12	1.77	0.098	0.028	0.0248058																		1707.9	0.22	0.196	0.0437778	0.00165929
5866.3	0.65	0.114	0.0325714	0.00319367		113.8	11.35	141.958	3.24286	0.697488												1846.13	1.793	0.1	0.0285714	0.0251281																		1707.92	0.22	0.194	0.0433333	0.00165929
5866.32	0.65	0.116	0.0331429	0.00319367		113.96	11.366	141.982	3.24743	0.697606												1846.15	1.83	0.101	0.0288571	0.0256466																		1707.93	0.21	0.192	0.0428889	0.00158387
5866.33	0.66	0.118	0.0337143	0.00324281		114.12	11.383	141.962	3.25229	0.697508												1846.17	1.86	0.103	0.0294286	0.0260671																		1707.95	0.204	0.191	0.0426667	0.00153861
5866.35	0.66	0.119	0.034	0.00324281		114.28	11.399	141.856	3.25686	0.696987												1846.18	1.9	0.105	0.03	0.0266277																		1707.97	0.2	0.189	0.0422222	0.00150844
5866.37	0.66	0.121	0.0345714	0.00324281		114.44	11.414	141.728	3.26114	0.696358												1846.2	1.916	0.106	0.0302857	0.0268519																		1707.98	0.2	0.188	0.042	0.00150844
5866.38	0.68	0.123	0.0351429	0.00334107		114.6	11.431	141.632	3.266	0.695887												1846.22	1.96	0.108	0.0308571	0.0274685																		1708	0.19	0.186	0.0415556	0.00143302
5866.4	0.71	0.124	0.0354286	0.00348847		114.76	11.447	141.628	3.27057	0.695867												1846.23	2	0.11	0.0314286	0.0280291																		1708.02	0.18	0.184	0.0411111	0.0013576
5866.42	0.72	0.126	0.036	0.00353761		114.92	11.462	141.548	3.27486	0.695474												1846.25	2.02	0.111	0.0317143	0.0283094																		1708.03	0.18	0.182	0.0406667	0.0013576
5866.43	0.72	0.128	0.0365714	0.00353761		115.08	11.478	141.328	3.27943	0.694393												1846.27	2.04	0.113	0.0322857	0.0285897																		1708.05	0.18	0.181	0.0404444	0.0013576
5866.45	0.73	0.129	0.0368571	0.00358674		115.24	11.494	141.048	3.284	0.693017												1846.28	2.08	0.115	0.0328571	0.0291503																		1708.07	0.179	0.179	0.04	0.00135006
5866.47	0.74	0.131	0.0374286	0.00363587		115.4	11.509	140.928	3.28829	0.692428												1846.3	2.09	0.115	0.0328571	0.0292904																		1708.08	0.17	0.178	0.0397778	0.00128218
5866.48	0.76	0.133	0.038	0.00373414		115.56	11.526	140.928	3.29314	0.692428												1846.32	2.12	0.117	0.0334286	0.0297109																		1708.1	0.17	0.176	0.0393333	0.00128218
5866.5	0.79	0.134	0.0382857	0.00388154		115.72	11.542	140.83	3.29771	0.691946												1846.33	2.16	0.119	0.034	0.0302714																		1708.12	0.16	0.174	0.0388889	0.00120675
5866.52	0.78	0.135	0.0385714	0.00383241		115.88	11.558	140.69	3.30229	0.691258												1846.35	2.18	0.12	0.0342857	0.0305517																		1708.13	0.16	0.172	0.0384444	0.00120675
5866.53	0.79	0.137	0.0391429	0.00388154		116.04	11.575	140.358	3.30714	0.689627												1846.37	2.23	0.123	0.0351429	0.0312525																		1708.15	0.16	0.171	0.0382222	0.00120675
5866.55	0.79	0.138	0.0394286	0.00388154		116.2	11.59	140.168	3.31143	0.688693												1846.38	2.25	0.125	0.0357143	0.0315328																		1708.17	0.159	0.169	0.0377778	0.00119921
5866.57	0.8	0.14	0.04	0.00393067		116.36	11.606	139.988	3.316	0.687809												1846.4	2.27	0.126	0.036	0.031813																		1708.18	0.15	0.168	0.0375556	0.00113133
5866.58	0.83	0.142	0.0405714	0.00407807		116.52	11.623	139.618	3.32086	0.685991												1846.42	2.309	0.127	0.0362857	0.0323596																		1708.2	0.14	0.166	0.0371111	0.00105591
5866.6	0.84	0.143	0.0408571	0.00412721		116.68	11.638	139.036	3.32514	0.683132												1846.43	2.333	0.129	0.0368571	0.032696																		1708.22	0.14	0.164	0.0366667	0.00105591
5866.62	0.86	0.146	0.0417143	0.00422547		116.84	11.654	138.268	3.32971	0.679358												1846.45	2.37	0.13	0.0371429	0.0332145																		1708.23	0.14	0.162	0.0362222	0.00105591
5866.63	0.862	0.148	0.0422857	0.0042353		117	11.67	136.834	3.33429	0.672312												1846.47	2.389	0.132	0.0377143	0.0334808																		1708.25	0.13	0.161	0.036	0.000980488
5866.65	0.87	0.148	0.0422857	0.00427461		117.16	11.686	134.268	3.33886	0.659705												1846.48	2.422	0.133	0.038	0.0339433																		1708.27	0.13	0.159	0.0355556	0.000980488
5866.67	0.88	0.15	0.0428571	0.00432374		117.32	11.702	131.788	3.34343	0.64752												1846.5	2.45	0.135	0.0385714	0.0343357																		1708.28	0.13	0.158	0.0353333	0.000980488
5866.68	0.9	0.152	0.0434286	0.00442201		117.48	11.718	130.358	3.348	0.640494												1846.52	2.48	0.137	0.0391429	0.0347561																		1708.3	0.13	0.156	0.0348889	0.000980488
5866.7	0.92	0.153	0.0437143	0.00452028		117.64	11.734	129.758	3.35257	0.637546												1846.53	2.501	0.138	0.0394286	0.0350504																		1708.32	0.13	0.154	0.0344444	0.000980488
5866.72	0.92	0.155	0.0442857	0.00452028		117.8	11.75	129.688	3.35714	0.637202												1846.55	2.54	0.14	0.04	0.035597																		1708.33	0.13	0.152	0.034	0.000980488
5866.73	0.92	0.157	0.0448571	0.00452028		117.96	11.766	129.918	3.36171	0.638332												1846.57	2.58	0.142	0.0405714	0.0361576																		1708.35	0.11	0.151	0.0337778	0.000829644
5866.75	0.94	0.158	0.0451429	0.00461854		118.12	11.782	130.358	3.36629	0.640494												1846.58	2.62	0.144	0.0411429	0.0367181																		1708.37	0.12	0.149	0.0333333	0.000905066
5866.77	0.95	0.16	0.0457143	0.00466768		118.28	11.798	130.928	3.37086	0.643294												1846.6	2.63	0.145	0.0414286	0.0368583																		1708.38	0.12	0.148	0.0331111	0.000905066
5866.78	0.99	0.162	0.0462857	0.00486421		118.44	11.814	131.558	3.37543	0.64639												1846.62	2.67	0.148	0.0422857	0.0374189																		1708.4	0.11	0.146	0.0326667	0.000829644
5866.8	1	0.164	0.0468571	0.00491334		118.6	11.83	132.188	3.38	0.649485												1846.63	2.7	0.15	0.0428571	0.0378393																		1708.42	0.1	0.144	0.0322222	0.000754222
5866.82	0.98	0.166	0.0474286	0.00481508		118.76	11.846	132.898	3.38457	0.652973												1846.65	2.714	0.151	0.0431429	0.0380355																		1708.43	0.1	0.143	0.032	0.000754222
5866.83	1	0.167	0.0477143	0.00491334		118.93	11.862	133.448	3.38914	0.655676												1846.67	2.734	0.152	0.0434286	0.0383158																		1708.45	0.1	0.141	0.0315556	0.000754222
5866.85	1.019	0.169	0.0482857	0.0050067		119.09	11.879	133.985	3.394	0.658314												1846.68	2.761	0.155	0.0442857	0.0386942																		1708.47	0.12	0.139	0.0311111	0.000905066
5866.87	1.046	0.171	0.0488571	0.00513936		119.25	11.894	134.388	3.39829	0.660294												1846.7	2.81	0.156	0.0445714	0.0393809																		1708.48	0.103	0.137	0.0306667	0.000776848
5866.88	1.052	0.172	0.0491429	0.00516884		119.41	11.91	134.768	3.40286	0.662161												1846.72	2.83	0.157	0.0448571	0.0396612																		1708.5	0.09	0.136	0.0304444	0.0006788
5866.9	1.06	0.173	0.0494286	0.00520814		119.57	11.927	134.968	3.40771	0.663144												1846.73	2.87	0.159	0.0454286	0.0402218																		1708.52	0.09	0.134	0.03	0.0006788
5866.92	1.09	0.176	0.0502857	0.00535554		119.73	11.943	135.234	3.41229	0.664451												1846.75	2.88	0.16	0.0457143	0.0403619																		1708.53	0.09	0.132	0.0295556	0.0006788
5866.92	1.09	0.176	0.0502857	0.00535554		119.89	11.959	135.444	3.41686	0.665483												1846.77	2.91	0.162	0.0462857	0.0407824																		1708.55	0.08	0.131	0.0293333	0.000603377
5866.93	1.12	0.178	0.0508571	0.00550294		120.05	11.975	135.636	3.42143	0.666426												1846.78	2.95	0.164	0.0468571	0.0413429																		1708.57	0.08	0.129	0.0288889	0.000603377
5866.98	1.192	0.182	0.052	0.0058567		120.21	11.99	135.818	3.42571	0.66732												1846.8	2.97	0.165	0.0471429	0.0416232																		1708.58	0.08	0.128	0.0286667	0.000603377
5867	1.2	0.182	0.052	0.00589601		120.37	12.007	135.915	3.43057	0.667797												1846.82	3	0.168	0.048	0.0420437																		1708.6	0.08	0.126	0.0282222	0.000603377
5867.02	1.2	0.181	0.0517143	0.00589601		120.53	12.023	136.012	3.43514	0.668274												1846.83	3.03	0.17	0.0485714	0.0424641																		1708.62	0.08	0.124	0.0277778	0.000603377
5867.03	1.19	0.181	0.0517143	0.00584688		120.69	12.038	136.128	3.43943	0.668844												1846.85	3.05	0.17	0.0485714	0.0427444																		1708.63	0.08	0.122	0.0273333	0.000603377
5867.05	1.17	0.18	0.0514286	0.00574861		120.85	12.056	136.248	3.44457	0.669433												1846.87	3.08	0.172	0.0491429	0.0431648																		1708.65	0.07	0.121	0.0271111	0.000527955
5867.07	1.15	0.178	0.0508571	0.00565034		121.01	12.071	136.4	3.44886	0.67018												1846.88	3.11	0.174	0.0497143	0.0435853																		1708.67	0.07	0.12	0.0268889	0.000527955
5867.08	1.1	0.176	0.0502857	0.00540468		121.17	12.087	136.41	3.45343	0.670229												1846.9	3.13	0.175	0.05	0.0438656																		1708.68	0.07	0.117	0.0262222	0.000527955
5867.1	1.08	0.174	0.0497143	0.00530641		121.33	12.103	136.328	3.458	0.669826												1846.9	3.13	0.175	0.05	0.0438656																		1708.7	0.05	0.116	0.026	0.000377111
5867.12	1.02	0.173	0.0494286	0.00501161		121.49	12.119	136.256	3.46257	0.669472												1846.92	3.16	0.177	0.0505714	0.044286																		1708.72	0.05	0.115	0.0257778	0.000377111
5867.13	0.99	0.171	0.0488571	0.00486421		121.65	12.135	136.228	3.46714	0.669335												1846.97	3.24	0.181	0.0517143	0.0454072																		1708.73	0.044	0.112	0.0251111	0.000331858
5867.15	0.97	0.17	0.0485714	0.00476594		121.81	12.151	136.228	3.47171	0.669335												1846.98	3.26	0.181	0.0517143	0.0456875																		1708.75	0.03	0.111	0.0248889	0.000226267
5867.17	0.94	0.168	0.048	0.00461854		121.97	12.167	136.238	3.47629	0.669384												1847	3.26	0.181	0.0517143	0.0456875																		1708.77	0.03	0.109	0.0244444	0.000226267
5867.18	0.91	0.166	0.0474286	0.00447114		122.13	12.184	136.223	3.48114	0.66931												1847.02	3.24	0.18	0.0514286	0.0454072																		1708.78	0.036	0.107	0.024	0.00027152
5867.2	0.88	0.165	0.0471429	0.00432374		122.29	12.2	136.168	3.48571	0.66904												1847.03	3.23	0.178	0.0508571	0.045267																		1708.8	0.037	0.106	0.0237778	0.000279062
5867.22	0.85	0.163	0.0465714	0.00417634		122.45	12.215	136.208	3.49	0.669237												1847.05	3.21	0.177	0.0505714	0.0449867																		1708.82	0.03	0.105	0.0235556	0.000226267
5867.23	0.81	0.161	0.046	0.00397981		122.61	12.231	136.178	3.49457	0.669089												1847.07	3.16	0.174	0.0497143	0.044286																		1708.83	0.03	0.103	0.0231111	0.000226267
5867.25	0.8	0.16	0.0457143	0.00393067		122.77	12.248	136.138	3.49943	0.668893												1847.08	3.11	0.173	0.0494286	0.0435853																		1708.85	0.03	0.101	0.0226667	0.000226267
5867.27	0.76	0.158	0.0451429	0.00373414		122.93	12.263	136.218	3.50371	0.669286												1847.1	3.09	0.172	0.0491429	0.043305																		1708.87	0.03	0.099	0.0222222	0.000226267
5867.28	0.71	0.156	0.0445714	0.00348847		123.09	12.279	135.798	3.50829	0.667222												1847.12	3.05	0.17	0.0485714	0.0427444																		1708.88	0.024	0.097	0.0217778	0.000181013
5867.3	0.7	0.155	0.0442857	0.00343934		123.25	12.294	136.464	3.51257	0.670494												1847.13	3.02	0.168	0.048	0.042324																		1708.9	0.01	0.096	0.0215556	7.54222e-05
5867.32	0.68	0.153	0.0437143	0.00334107		123.41	12.312	136.438	3.51771	0.670367												1847.15	2.99	0.167	0.0477143	0.0419035																		1708.92	0.02	0.094	0.0211111	0.000150844
5867.33	0.65	0.151	0.0431429	0.00319367		123.57	12.327	136.188	3.522	0.669138												1847.17	2.95	0.165	0.0471429	0.0413429																		1708.93	0.01	0.092	0.0206667	7.54222e-05
5867.35	0.64	0.15	0.0428571	0.00314454		123.73	12.343	136.178	3.52657	0.669089												1847.18	2.92	0.164	0.0468571	0.0409225																		1708.95	0.01	0.091	0.0204444	7.54222e-05
5867.37	0.62	0.148	0.0422857	0.00304627		123.89	12.359	135.908	3.53114	0.667763												1847.2	2.88	0.162	0.0462857	0.0403619																		1708.97	0.01	0.09	0.0202222	7.54222e-05
5867.38	0.59	0.146	0.0417143	0.00289887		124.05	12.375	135.718	3.53571	0.666829												1847.22	2.85	0.16	0.0457143	0.0399415																		1708.98	-0.006	0.087	0.0195556	-4.52533e-05
5867.4	0.58	0.145	0.0414286	0.00284974		124.21	12.391	135.668	3.54029	0.666583												1847.23	2.82	0.159	0.0454286	0.039521																		1709	-0.01	0.086	0.0193333	-7.54222e-05
5867.42	0.56	0.143	0.0408571	0.00275147		124.37	12.407	135.308	3.54486	0.664815												1847.25	2.78	0.157	0.0448571	0.0389605																		1709.02	-0.01	0.084	0.0188889	-7.54222e-05
5867.43	0.549	0.141	0.0402857	0.00269743		124.53	12.423	134.748	3.54943	0.662063												1847.27	2.74	0.155	0.0442857	0.0383999																		1709.03	-0.016	0.082	0.0184444	-0.000120675
5867.45	0.54	0.14	0.04	0.00265321		124.69	12.439	133.998	3.554	0.658378												1847.28	2.72	0.154	0.044	0.0381196																		1709.05	-0.02	0.081	0.0182222	-0.000150844
5867.47	0.505	0.138	0.0394286	0.00248124		124.85	12.455	133.278	3.55857	0.654841												1847.3	2.68	0.152	0.0434286	0.037559																		1709.07	-0.02	0.079	0.0177778	-0.000150844
5867.48	0.5	0.136	0.0388571	0.00245667		125.01	12.471	132.968	3.56314	0.653317												1847.32	2.63	0.15	0.0428571	0.0368583																		1709.08	-0.02	0.077	0.0173333	-0.000150844
5867.5	0.49	0.135	0.0385714	0.00240754		125.17	12.487	132.768	3.56771	0.652335												1847.33	2.61	0.149	0.0425714	0.036578																		1709.1	-0.02	0.076	0.0171111	-0.000150844
5867.52	0.47	0.133	0.038	0.00230927		125.33	12.504	133.718	3.57257	0.657002												1847.35	2.57	0.147	0.042	0.0360174																		1709.12	-0.02	0.074	0.0166667	-0.000150844
5867.53	0.46	0.131	0.0374286	0.00226014		125.49	12.519	133.848	3.57686	0.657641												1847.37	2.52	0.145	0.0414286	0.0353167																		1709.13	-0.026	0.072	0.0162222	-0.000196098
5867.55	0.45	0.13	0.0371429	0.002211		125.65	12.536	135.348	3.58171	0.665011												1847.38	2.5	0.144	0.0411429	0.0350364																		1709.15	-0.03	0.071	0.016	-0.000226267
5867.57	0.42	0.128	0.0365714	0.0020636		125.82	12.553	134.48	3.58657	0.660746												1847.4	2.47	0.142	0.0405714	0.034616																		1709.17	-0.02	0.069	0.0155556	-0.000150844
5867.58	0.41	0.126	0.036	0.00201447		125.98	12.568	134.708	3.59086	0.661867												1847.42	2.43	0.14	0.04	0.0340554																		1709.18	-0.03	0.068	0.0153333	-0.000226267
5867.6	0.41	0.125	0.0357143	0.00201447		126.14	12.583	134.988	3.59514	0.663242												1847.43	2.41	0.139	0.0397143	0.0337751																		1709.2	-0.04	0.066	0.0148889	-0.000301689
5867.62	0.41	0.123	0.0351429	0.00201447		126.3	12.6	134.829	3.6	0.662461												1847.45	2.37	0.137	0.0391429	0.0332145																		1709.22	-0.04	0.064	0.0144444	-0.000301689
5867.63	0.38	0.121	0.0345714	0.00186707		126.46	12.615	134.948	3.60429	0.663046												1847.47	2.32	0.135	0.0385714	0.0325138																		1709.23	-0.05	0.062	0.014	-0.000377111
5867.65	0.36	0.119	0.034	0.0017688		126.62	12.632	135.078	3.60914	0.663685												1847.48	2.29	0.134	0.0382857	0.0320933																		1709.25	-0.05	0.061	0.0137778	-0.000377111
5867.67	0.36	0.118	0.0337143	0.0017688		126.78	12.647	135.178	3.61343	0.664176												1847.5	2.27	0.132	0.0377143	0.031813																		1709.27	-0.05	0.059	0.0133333	-0.000377111
5867.68	0.35	0.116	0.0331429	0.00171967		126.94	12.663	135.178	3.618	0.664176												1847.52	2.23	0.13	0.0371429	0.0312525																		1709.28	-0.06	0.057	0.0128889	-0.000452533
5867.7	0.34	0.114	0.0325714	0.00167054		127.1	12.681	135.166	3.62314	0.664117												1847.53	2.21	0.129	0.0368571	0.0309722																		1709.3	-0.06	0.056	0.0126667	-0.000452533
5867.72	0.32	0.113	0.0322857	0.00157227		127.26	12.697	135.175	3.62771	0.664161												1847.55	2.17	0.127	0.0362857	0.0304116																		1709.32	-0.069	0.054	0.0122222	-0.000520413
5867.73	0.31	0.111	0.0317143	0.00152314		127.42	12.712	135.278	3.632	0.664667												1847.57	2.12	0.125	0.0357143	0.0297109																		1709.33	-0.07	0.052	0.0117778	-0.000527955
5867.75	0.3	0.109	0.0311429	0.001474		127.58	12.728	135.244	3.63657	0.6645												1847.58	2.1	0.124	0.0354286	0.0294306																		1709.35	-0.07	0.051	0.0115556	-0.000527955
5867.77	0.29	0.108	0.0308571	0.00142487		127.74	12.744	135.215	3.64114	0.664358												1847.6	2.07	0.122	0.0348571	0.0290101																		1709.37	-0.07	0.049	0.0111111	-0.000527955
[truncated: 301 more rows]
[truncated: 55 more columns]

## Sheet: Posterior
Posterior specimens
			Height	diametro	Area mimics	AREA (mm2)
L1-2	3		2.3	1802	355352	134.056	Height	2.43333
[truncated: 804 more rows]
[truncated: 42 more columns]

## Sheet: Analysis
		Anterior					Lateral								Posterior
[truncated: 44 more rows]
[truncated: 3 more columns]

[truncated: 1 more sheets: ROM]
